# Supplementary material for: Dopaminergic Identity of SH-SY5Y Cells Across Differentiation Protocols in Parkinson’s Disease Research: A Systematic Review
Source: Int J Mol Sci. 2026 Apr 8;27(8):3355. doi: 10.3390/ijms27083355 (PMC13115675; doi:10.3390/ijms27083355)
Supplement: Supplementary file 1 [file ijms-27-03355-s001.zip › Table S1_rev.xlsx]

## Sheet: Studies retrieved by databases
PMID	Doi	Title	Year	Publication Type (manually checked)	Source	Criteria of exclusion
37589832	10.1007/s12035-023-03575-6	2-methoxyestradiol and hydrogen peroxide as promising biomarkers in parkinson's disease	2024	Article	['Pubmed', 'Scopus']	Report not differentiating via "RA" or "RA+TPA" or "RA+BDNF" protocol
37851107	10.1007/s00702-023-02709-3	the specific nqo2 inhibitor, s29434, only marginally improves the survival of dopamine neurons in mptp-intoxicated mice	2024	Article	['Pubmed']	Report not retrieved
38105619	10.1111/febs.17037	alpha-synuclein promotes prmt5-mediated h4r3me2s histone methylation by interacting with the baf complex	2024	Article	['Pubmed', 'Scopus']	Included study
38112196	10.1080/17460441.2023.2293158	the sh-sy5y cell line: a valuable tool for parkinson's disease drug discovery	2024	Review	['Web Of Science']	no "Article" record
38229084	10.1186/s12967-024-04881-w	microrna-218-5p-ddx41 axis restrains microglia-mediated neuroinflammation through downregulating type i interferon response in a mouse model of parkinson’s disease	2024	Article	['Embase', 'Scopus']	Report not differentiating via "RA" or "RA+TPA" or "RA+BDNF" protocol
38306884	10.1016/j.ejmech.2024.116174	exploring structural determinants of neuroprotection bias on novel glypromate conjugates with bioactive amines	2024	Article	['Pubmed', 'Scopus']	Included study
38413218	10.1111/jnc.16086	microrna-29b-3p degenerates terminally differentiated dopaminergic sh-sy5y cells by perturbation of mitochondrial functions	2024	Article	['Embase', 'Pubmed', 'Scopus', 'Web Of Science']	Included study
38479556	10.1016/j.cellsig.2024.111139	early b cell factor 3 (ebf3) attenuates parkinson's disease through directly regulating contactin-associated protein-like 4 (cntnap4) transcription: an experimental study	2024	Article	['Pubmed', 'Scopus']	Report not differentiating via "RA" or "RA+TPA" or "RA+BDNF" protocol
38498979	10.1080/01616412.2024.2325312	n-acetylcysteine increases dopamine release and prevents the deleterious effects of 6-ohda on the expression of vmat2, α-synuclein, and tyrosine hydroxylase	2024	Article	['Pubmed', 'Scopus']	Included study
38512687	10.1007/978-1-0716-3629-9_30	differentiating sh-sy5y cells into polarized human neurons for studying endogenous and exogenous tau trafficking: four protocols to obtain neurons with noradrenergic, dopaminergic, and cholinergic properties	2024	Book chapter	['Scopus']	no "Article" record
38562456	10.1016/j.crtox.2024.100165	protective effects of amphetamine and methylphenidate against dopaminergic neurotoxicants in sh-sy5y cells	2024	Article	['Pubmed', 'Scopus', 'Web Of Science']	Included study
38566100	10.1186/s12964-024-01590-1	single cell analysis reveals the roles and regulatory mechanisms of type-i interferons in parkinson’s disease	2024	Article	['Scopus']	Report not differentiating via "RA" or "RA+TPA" or "RA+BDNF" protocol
38599826	10.1248/bpb.b23-00758	protective effects of coptis chinensis rhizome extract and its constituents (berberine, coptisine, and palmatine) against α-synuclein neurotoxicity in dopaminergic sh-sy5y cells	2024	Article	['Scopus']	Included study
38600296	10.1007/s13770-024-00635-3	human nasal inferior turbinate-derived neural stem cells improve the niche of substantia nigra par compacta in a parkinson's disease model by modulating hippo signaling	2024	Article	['Embase', 'Pubmed', 'Scopus']	Report not differentiating via "RA" or "RA+TPA" or "RA+BDNF" protocol
38614225	10.1016/j.exger.2024.112415	lymphocyte antigen 96: a new potential biomarker and immune target in parkinson's disease	2024	Article	['Pubmed', 'Scopus']	Report not differentiating via "RA" or "RA+TPA" or "RA+BDNF" protocol
38629746	10.1002/jcb.30569	hn1 is a novel dedifferentiation factor involved in regulating the cell cycle and microtubules in sh-sy5y neuroblastoma cells	2024	Article	['Pubmed', 'Web Of Science']	Included study
38648865	10.1016/j.nbd.2024.106506	dopamine‑iron homeostasis interaction rescues mitochondrial fitness in parkinson's disease	2024	Article	['Pubmed', 'Scopus']	Report not differentiating via "RA" or "RA+TPA" or "RA+BDNF" protocol
38675592	10.3390/molecules29081774	dopamine- and grape-seed-extract-loaded solid lipid nanoparticles: interaction studies between particles and differentiated sh-sy5y neuronal cell model of parkinson's disease	2024	Article	['Pubmed', 'Scopus', 'Web Of Science']	Included study
38689156	10.1007/s10863-024-10018-x	the impact of atp-sensitive potassium channel modulation on mitochondria in a parkinson's disease model using sh-sy5y cells depends on their differentiation state	2024	Article	['Embase', 'Pubmed', 'Scopus', 'Web Of Science']	Included study
38744191	10.1016/j.redox.2024.103190	jwa binding to ncoa4 alleviates degeneration in dopaminergic neurons through suppression of ferritinophagy in parkinson's disease	2024	Article	['Scopus']	Included study
38750771	10.1016/j.bbadis.2024.167212	lipid levels correlate with neuronal and dopaminergic markers during the differentiation of sh-sy5y cells	2024	Article	['Embase', 'Pubmed', 'Scopus', 'Web Of Science']	Included study
38753688	10.1089/scd.2023.0283	impaired sonic hedgehog responsiveness of induced pluripotent stem cell-derived floor plate cells carrying the lrrk2-i1371v mutation contributes to the ontogenic origin of lower dopaminergic neuron yield	2024	Article	['Pubmed', 'Scopus']	Report not retrieved
38900831	10.1371/journal.pone.0300168	fabp5-binding lipids regulate autophagy in differentiated sh-sy5y cells	2024	Article	['Pubmed', 'Scopus', 'Web Of Science']	Included study
38907733	10.1080/17435390.2024.2362367	particulate matter constituents trigger the formation of extracellular amyloid β and tau -containing plaques and neurite shortening in vitro	2024	Article	['Pubmed', 'Scopus']	Included study
38918620	10.1038/s41418-024-01334-1	e3 ubiquitin ligase trim31 alleviates dopaminergic neurodegeneration by promoting proteasomal degradation of vdac1 in parkinson’s disease model	2024	Article	['Embase']	Report not differentiating via "RA" or "RA+TPA" or "RA+BDNF" protocol
38928416	10.3390/ijms25126711	downregulation of protease cathepsin d and upregulation of pathologic α-synuclein mediate paucity of dnajc6-induced degeneration of dopaminergic neurons	2024	Article	['Pubmed', 'Scopus']	Included study
38987218	10.1002/biot.202400068	human platelet lysate supports sh-sy5y neuroblastoma cell proliferation and differentiation into a dopaminergic-like neuronal phenotype under xenogeneic-free culture conditions	2024	Article	['Pubmed', 'Scopus', 'Web Of Science']	Included study
39001947	10.1007/s11033-024-09725-w	regulation of microrna-4697-3p by parkinson's disease-associated snp rs329648 and its impact on snca112 mrna	2024	Article	['Embase', 'Pubmed', 'Scopus']	Report not differentiating via "RA" or "RA+TPA" or "RA+BDNF" protocol
39013357	10.1016/j.ejmech.2024.116592	novel neuroprotective 5,6-dihydropyrido[2',1':2,3]imidazo[4,5-c]quinoline derivatives acting through cholinesterase inhibition and cb2 signaling modulation	2024	Article	['Embase', 'Pubmed', 'Scopus']	Included study
39062922	10.3390/ijms25147679	ire1/jnk is the leading upr pathway in 6-ohda-induced degeneration of differentiated sh-sy5y cells	2024	Article	['Pubmed', 'Scopus', 'Web Of Science']	Included study
39084577	10.1016/j.freeradbiomed.2024.07.025	rev-erbα regulate neurogenesis through suppression of sox2 in neuronal cells to regenerate dopaminergic neurons and abates mpp(+) induced neuroinflammation	2024	Article	['Embase', 'Pubmed', 'Scopus']	Included study
39091152	10.1039/d4nr00612g	dna tetrahedral nanocages as a promising nanocarrier for dopamine delivery in neurological disorders	2024	Article	['Embase', 'Pubmed', 'Scopus']	Report not differentiating via "RA" or "RA+TPA" or "RA+BDNF" protocol
39098688	10.1016/j.ijbiomac.2024.134417	effective lowering of α-synuclein expression by targeting g-quadruplex structures within the snca gene	2024	Article	['Embase', 'Pubmed', 'Scopus']	Included study
39108761	10.3389/fphar.2024.1413520	mogroside v and mogrol: unveiling the neuroprotective and metabolic regulatory roles of siraitia grosvenorii in parkinson's disease	2024	Article	['Pubmed']	Report not differentiating via "RA" or "RA+TPA" or "RA+BDNF" protocol
39174646	10.1038/s41418-024-01356-9	the pm20d1-nada pathway protects against parkinson’s disease	2024	Article	['Embase']	Report not differentiating via "RA" or "RA+TPA" or "RA+BDNF" protocol
39199163	10.3390/antiox13080917	linalool and geraniol defend neurons from oxidative stress, inflammation, and iron accumulation in in vitro parkinson's models	2024	Article	['Pubmed', 'Scopus']	Included study
39204393	10.3390/pharmaceutics16081048	dopamine and citicoline-co-loaded solid lipid nanoparticles as multifunctional nanomedicines for parkinson's disease treatment by intranasal administration	2024	Article	['Pubmed']	Report not differentiating via "RA" or "RA+TPA" or "RA+BDNF" protocol
39277761	10.1186/s12951-024-02773-1	umbilical cord blood-derived exosomes attenuate dopaminergic neuron damage of parkinson's disease mouse model	2024	Article	['Embase', 'Scopus']	Report not differentiating via "RA" or "RA+TPA" or "RA+BDNF" protocol
39286353	10.2147/ijn.s479959	multiomic profiling and neuroprotective bioactivity of salvia hairy root-derived extracellular vesicles in a cellular model of parkinson's disease	2024	Article	['Pubmed']	Report not differentiating via "RA" or "RA+TPA" or "RA+BDNF" protocol
39297981	10.1007/s12031-024-02267-7	lactoferrin protects against rotenone-induced toxicity in dopaminergic sh-sy5y cells through the modulation of apoptotic-associated pathways	2024	Article	['Embase', 'Pubmed', 'Scopus', 'Web Of Science']	Report not retrieved
39340590	10.1007/s11033-024-09964-x	the role of neuron-like cell lines and primary neuron cell models in unraveling the complexity of neurodegenerative diseases: a comprehensive review	2024	Review	['Embase', 'Scopus']	no "Article" record
39344237	10.31083/j.jin2309175	vanillin mitigates the mptp-induced α-synucleinopathy in a mouse model of parkinson's disease: insights into the involvement of wnt/β-catenin signaling	2024	Article	['Embase', 'Pubmed', 'Scopus']	Report not differentiating via "RA" or "RA+TPA" or "RA+BDNF" protocol
39353514	10.1016/j.nbd.2024.106686	legumain/asparaginyl endopeptidase-resistant tau fibril fold produces corticobasal degeneration-specific c-terminal tau fragment	2024	Article	['Embase']	Report not differentiating via "RA" or "RA+TPA" or "RA+BDNF" protocol
39426376	10.1016/j.cell.2024.09.037	rna g-quadruplexes form scaffolds that promote neuropathological α-synuclein aggregation	2024	Article	['Embase', 'Scopus']	Report not differentiating via "RA" or "RA+TPA" or "RA+BDNF" protocol
39445729	10.1021/acsami.4c12462	functionalized nanodiamonds for targeted neuronal electromagnetic signal detection	2024	Article	['Embase', 'Pubmed', 'Scopus']	Report not differentiating via "RA" or "RA+TPA" or "RA+BDNF" protocol
39483283	10.3390/neurosci5030024	therapeutic effect of padina arborescens extract on a cell system model for parkinson's disease	2024	Article	['Pubmed']	Included study
39486496	10.1016/j.phrs.2024.107484	usp14 inhibition enhances parkin-independent mitophagy in ineurons	2024	Article	['Embase', 'Scopus']	Report not differentiating via "RA" or "RA+TPA" or "RA+BDNF" protocol
39529092	10.1186/s12896-024-00918-6	antioxidant, neuroprotective, and neuroblastoma cells (sh-sy5y) differentiation effects of melanins and arginine-modified melanins from daedaleopsis tricolor and fomes fomentarius	2024	Article	['Embase', 'Pubmed', 'Scopus', 'Web Of Science']	Report not differentiating via "RA" or "RA+TPA" or "RA+BDNF" protocol
39598444	10.3390/ph17111535	corema album berry juice as a protective agent against neurodegeneration	2024	Article	['Embase', 'Pubmed', 'Scopus']	Included study
39603427	10.1016/j.taap.2024.117172	synthesis and evaluation of novel ethyl ferulate derivatives as potent keap1 inhibitors to activate the nrf2/are pathway in parkinson's disease	2024	Article	['Pubmed']	Included study
39623270	10.12122/j.issn.1673-4254.2024.11.11	[plasma long noncoding rna expression profiles in patients with parkinson's disease and the role of lnc-ctsd-5:1 in a pd cell model: a cerna microarray-based study]	2024	Article	['Pubmed']	Report not retrieved
39639092	10.1038/s41598-024-81020-x	bacterial products initiation of alpha-synuclein pathology: an in vitro study	2024	Article	['Embase', 'Pubmed', 'Scopus']	Report not differentiating via "RA" or "RA+TPA" or "RA+BDNF" protocol
39659447	10.3389/fncel.2024.1485414	the be (2)-m17 neuroblastoma cell line: revealing its potential as a cellular model for parkinson's disease	2024	Review	['Pubmed', 'Scopus']	no "Article" record
nan	10.3389/fphar.2024.1411273	integrative transcriptome-proteome approach reveals key hypoxia-related features involved in the neuroprotective effects of yang xue oral liquid on alzheimer’s and parkinson’s disease	2024	Article	['Scopus']	Report not differentiating via "RA" or "RA+TPA" or "RA+BDNF" protocol
nan	10.1039/d4md00584h	discovery of hybrid glypromate conjugates with neuroprotective activity against paraquat-induced toxicity	2024	Article	['Embase', 'Scopus']	Report not retrieved
nan	10.13422/j.cnki.syfjx.20240925	mechanism of wogonin in alleviating lps-induced inflammation in bv-2 cells and protecting sh-sy5y cells; [汉黄芩素减轻 lps 诱导 bv-2 细胞炎症并保护sh-sy5y 细胞的机制]	2024	Article	['Embase', 'Scopus']	Report not retrieved
nan	10.1016/j.jddst.2023.105097	solid lipid nanoparticles for efficient delivery of capsaicin-rich extract: potential neuroprotective effects in parkinson's disease	2024	Article	['Scopus']	Included study
nan	10.1016/j.jff.2024.106134	alleviative and anti-inflammatory effects of tuna blood hydrolysates on mpp+ and tnf-α - induced parkinson-like disease model through the regulation of keap1-nrf2 antioxidant pathway and apoptosis	2024	Article	['Scopus']	Included study
nan	10.3389/fphar.2024.1268464	scopoletin: a review of its pharmacology, pharmacokinetics, and toxicity	2024	Review	['Scopus']	no "Article" record
nan	10.1016/j.bioactmat.2023.09.001	nanomotor-based h2s donor with mitochondrial targeting function for treatment of parkinson's disease	2024	Article	['Scopus']	Included study
35021980	10.2174/1871527321666220111152756	a comprehensive study of mirnas in parkinson’s disease: diagnostics and therapeutic approaches	2023	Review	['Scopus']	no "Article" record
36138143	10.1038/s41401-022-00988-2	ursolic acid enhances autophagic clearance and ameliorates motor and non-motor symptoms in parkinson's disease mice model	2023	Article	['Pubmed', 'Scopus']	Included study
36306116	10.17219/acem/154658	circhipk3 promotes neuroinflammation through regulation of the mir-124-3p/stat3/nlrp3 signaling pathway in parkinson's disease	2023	Article	['Pubmed', 'Scopus']	Report not differentiating via "RA" or "RA+TPA" or "RA+BDNF" protocol
36306449	10.2174/1871527322666221028152600	the natural neuroprotective compounds used in the 6-hydroxy-dopamine-induced parkinson’s disease in zebrafish: the current applications and perspectives	2023	Review	['Scopus']	no "Article" record
36322611	10.1111/bpa.13124	chchd2 p.thr61ile knock-in mice exhibit motor defects and neuropathological features of parkinson's disease	2023	Article	['Scopus']	Report not differentiating via "RA" or "RA+TPA" or "RA+BDNF" protocol
36357615	10.1007/s12035-022-03107-8	a novel mitochondria-targeting iron chelator neuroprotects multimodally via hif-1 modulation against a mitochondrial toxin in a dopaminergic cell model of parkinson’s disease	2023	Article	['Scopus']	Report not retrieved
36357669	10.1038/s41401-022-01014-1	inhibiting von hippel‒lindau protein-mediated dishevelled ubiquitination protects against experimental parkinsonism	2023	Article	['Pubmed', 'Scopus']	Included study
36481372	10.1016/j.pep.2022.106212	characterization of endotoxin free protein production of brain-derived neurotrophic factor (bdnf) for the study of parkinson model in sh-sy5y differentiated cells	2023	Article	['Pubmed', 'Scopus', 'Web Of Science']	Included study
36519761	10.1093/hmg/ddac297	parkin regulates neuronal lipid homeostasis through srebp2-lipoprotein lipase pathway—implications for parkinson’s disease	2023	Article	['Scopus']	Report not differentiating via "RA" or "RA+TPA" or "RA+BDNF" protocol
36624932	10.1002/brb3.2886	in vivo overexpression of synaptogyrin-3 promotes striatal synaptic dopamine uptake in lrrk2(r1441g) mutant mouse model of parkinson's disease	2023	Article	['Pubmed', 'Scopus']	Included study
36626307	10.7554/elife.85837	unconventional secretion of α-synuclein mediated by palmitoylated dnajc5 oligomers	2023	Article	['Pubmed', 'Scopus']	Included study
36645981	10.1016/j.ejmech.2023.115111	design, synthesis and biological characterization of novel activators of the trkb neurotrophin receptor	2023	Article	['Scopus']	Included study
36722247	10.31083/j.jin2201020	sh-sy5y cell line in vitro models for parkinson disease research-old practice for new trends	2023	Review	['Pubmed', 'Scopus', 'Web Of Science']	no "Article" record
36734700	10.26355/eurrev_202301_31058	neuroprotective effects of geranium robertianum l. aqueous extract on the cellular parkinson's disease model	2023	Article	['Pubmed', 'Scopus']	Report not retrieved
36820885	10.1007/s00702-023-02604-x	genes critical for development and differentiation of dopaminergic neurons are downregulated in parkinson's disease	2023	Article	['Pubmed', 'Scopus']	Report not retrieved
36852451	10.1111/cns.14141	an imbalance of netrin-1 and dcc during nigral degeneration in experimental models and patients with parkinson's disease	2023	Article	['Scopus']	Report not differentiating via "RA" or "RA+TPA" or "RA+BDNF" protocol
37001680	10.1016/j.bcp.2023.115524	hch6-1, an antagonist of formyl peptide receptor-1, exerts anti-neuroinflammatory and neuroprotective effects in cellular and animal models of parkinson's disease	2023	Article	['Pubmed', 'Scopus']	Included study
37051183	10.1155/2023/1335201	eef1a2 sirna suppresses mpp(+)-induced activation of akt and mtor and potentiates caspase-3 activation in a parkinson's disease model	2023	Article	['Pubmed', 'Scopus']	Included study
37119761	10.1016/j.phymed.2023.154821	therapeutic targeting of ras/raf/mapk pathway by natural products: a systematic and mechanistic approach for neurodegeneration	2023	Review	['Scopus']	no "Article" record
37145378	10.1007/s12035-023-03358-z	evaluation of potential neuroprotective effects of vanillin against mpp(+)/mptp-induced dysregulation of dopaminergic regulatory mechanisms in sh-sy5y cells and a mouse model of parkinson's disease	2023	Article	['Pubmed', 'Scopus', 'Web Of Science']	Report not retrieved
37156167	10.1016/j.pneurobio.2023.102463	corrigendum to “dopa pheomelanin is increased in nigral neuromelanin of parkinson's disease” [prog. neurobiol. 223 (2023) 102414] (progress in neurobiology (2023) 223, (s030100822300014x), (10.1016/j.pneurobio.2023.102414))	2023	Erratum	['Scopus']	no "Article" record
37162160	10.1021/acschemneuro.2c00815	dopamine-induced oligomers of α-synuclein inhibit amyloid fibril growth and show no toxicity	2023	Article	['Pubmed', 'Scopus']	Report not differentiating via "RA" or "RA+TPA" or "RA+BDNF" protocol
37172627	10.1016/j.chemosphere.2023.138900	pre-differentiation genx exposure induced neurotoxicity in human dopaminergic-like neurons	2023	Article	['Pubmed', 'Scopus']	Included study
37208975	10.1002/cbin.12048	downregulation of trpm7, trpm8, and trpv1 channels modulate apoptotic parameters and neurodegenerative markers: focus on neuronal differentiation and parkinson's disease model	2023	Article	['Pubmed', 'Scopus']	Included study
37219663	10.1007/s10571-023-01362-4	transcriptomics and proteomics approach for the identification of altered blood micrornas and plasma proteins in parkinson’s disease	2023	Article	['Scopus']	Included study
37294931	10.1021/acs.jproteome.3c00151	s-palmitoylation during retinoic acid-induced neuronal differentiation of sh-sy5y neuroblastoma cells	2023	Article	['Pubmed', 'Scopus', 'Web Of Science']	Included study
37403221	10.5607/en22035	a glimpse into the genome-wide dna methylation changes in 6-hydroxydopamine-induced in vitro model of parkinson's disease	2023	Article	['Pubmed', 'Scopus']	Included study
37512524	10.3390/metabo13070817	sucralose targets the insulin signaling pathway in the sh-sy5y neuroblastoma cell line	2023	Article	['Pubmed', 'Scopus', 'Web Of Science']	Included study
37606106	10.26355/eurrev_202308_33268	saikosaponin a mitigates the progression of parkinson's disease via attenuating microglial neuroinflammation through tlr4/myd88/nf-κb pathway	2023	Article	['Pubmed', 'Scopus']	Report not retrieved
37627228	10.3390/biom13081163	transcriptome highlights cannabinol modulation of mitophagy in a parkinson's disease in vitro model	2023	Article	['Pubmed', 'Scopus']	Included study
37649209	10.1002/smll.202304271	electrochemical detection of dopamine release from living neurons using graphene oxide-incorporated polypyrrole/gold nanocluster hybrid nanopattern arrays	2023	Article	['Pubmed', 'Scopus']	Included study
37678429	10.1016/j.neuint.2023.105608	6-hydroxydopamine affects multiple pathways to induce cytotoxicity in differentiated luhmes dopaminergic neurons	2023	Article	['Scopus']	Report not differentiating via "RA" or "RA+TPA" or "RA+BDNF" protocol
37783252	10.1016/j.ijbiomac.2023.127174	carboxymethyl chitosan dopamine conjugates: synthesis and evaluation for intranasal anti parkinson therapy	2023	Article	['Pubmed']	Report not differentiating via "RA" or "RA+TPA" or "RA+BDNF" protocol
37797687	10.1016/j.lfs.2023.122144	the identification of cianidanol as a selective estrogen receptor beta agonist and evaluation of its neuroprotective effects on parkinson's disease models	2023	Article	['Pubmed', 'Scopus']	Included study
37886009	10.22038/ijbms.2023.72272.15714	evaluation of fisetin as a potential inducer of mitochondrial biogenesis in sh-sy5y neuronal cells	2023	Article	['Pubmed', 'Scopus', 'Web Of Science']	Report not differentiating via "RA" or "RA+TPA" or "RA+BDNF" protocol
37979659	10.1016/j.neuro.2023.11.007	kynurenine attenuates mitochondrial depolarization and neuronal cell death induced by rotenone exposure independently of ahr-mediated parkin induction in sh-sy5y differentiated cells	2023	Article	['Pubmed', 'Scopus', 'Web Of Science']	Included study
37993864	10.1186/s12989-023-00556-4	polystyrene nanoplastic exposure induces excessive mitophagy by activating ampk/ulk1 pathway in differentiated sh-sy5y cells and dopaminergic neurons in vivo	2023	Article	['Pubmed', 'Scopus', 'Web Of Science']	Included study
38062122	10.1038/s41598-023-44666-7	autophagy and neuroprotection in astrocytes exposed to 6-hydroxydopamine is negatively regulated by nqo2: relevance to parkinson's disease	2023	Article	['Pubmed']	Report not differentiating via "RA" or "RA+TPA" or "RA+BDNF" protocol
38075821	10.1021/acsomega.3c05585	amyloid β,α-synuclein and amyloid β-α-synuclein combination exert significant but different alterations in inflammatory response profile in differentiated human sh-sy5y cells	2023	Article	['Pubmed', 'Scopus', 'Web Of Science']	Included study
38137165	10.3390/brainsci13121717	differential effects of paraquat, rotenone, and mptp on cellular bioenergetics of undifferentiated and differentiated human neuroblastoma cells	2023	Article	['Pubmed', 'Scopus']	Included study
38203538	10.3390/ijms25010368	modulation of trpv1 and trpa1 channels function by sea anemones' peptides enhances the viability of sh-sy5y cell model of parkinson's disease	2023	Article	['Pubmed', 'Scopus', 'Web Of Science']	Included study
nan	10.3390/ijms24021459	c/ebpβ regulates tfam expression, mitochondrial function and autophagy in cellular models of parkinson’s disease	2023	Article	['Scopus']	Report not differentiating via "RA" or "RA+TPA" or "RA+BDNF" protocol
nan	10.4103/1673-5374.358621	neural regeneration research model to be explored: sh-sy5y human neuroblastoma cells	2023	Perspective	['Scopus']	no "Article" record
nan	10.4103/1673-5374.368300	exosomes derived from human umbilical cord mesenchymal stem cells alleviate parkinson's disease and neuronal damage through inhibition of microglia	2023	Article	['Scopus']	Report not differentiating via "RA" or "RA+TPA" or "RA+BDNF" protocol
nan	10.1007/s43450-023-00421-7	pharmacological actions of tanshinone iia with special focus on nrf-2 signaling pathway	2023	Review	['Scopus']	no "Article" record
nan	10.1021/acsmedchemlett.3c00264	stapling amantadine to melanostatin neuropeptide: discovery of potent positive allosteric modulators of the d2 receptors	2023	Article	['Scopus']	Report not retrieved
nan	10.13422/j.cnki.syfjx.20230237	mechanism of baicalein in inhibiting microglial activation and protecting sh-sy5y nerve cells; [黄芩素抑制小胶质细胞活化及保护 sh-sy5y 神经细胞的机制]	2023	Article	['Scopus']	Report not retrieved
nan	10.16098/j.issn.0529-1356.2023.05.004	effect and molecular mechanism of mammalian target of rapamycin complex 2 / akt signaling pathway on 6-hydroxydopamine-treated sh-sy5y cell model; [哺乳动物雷帕霉素靶蛋白复合物 2 / akt 信号通路对6-羟基多巴胺处理的 sh-sy5y 细胞模型的作用及分子机制]	2023	Article	['Scopus']	Report not retrieved
nan	10.4103/epj.epj_180_22	effects of hypericum perforatum extract on 6-hydroxydopamine neurotoxicity in differentiated sh-sy5y cells	2023	Article	['Scopus', 'Web Of Science']	Report not retrieved
nan	10.1155/2023/3830861	evaluation of the combination of metformin and rapamycin in an mpp+-treated sh-sy5y model of parkinson's disease	2023	Article	['Scopus']	Included study
34256685	10.1080/01616412.2021.1952512	the effects of neuronal cell differentiation on trpm7, trpm8 and trpv1 channels in the model of parkinson's disease	2022	Article	['Pubmed', 'Scopus']	Included study
33045885	10.1080/00207454.2020.1835899	differential expression and significance of mirnas in plasma extracellular vesicles of patients with parkinson's disease	2022	Article	['Pubmed']	Report not differentiating via "RA" or "RA+TPA" or "RA+BDNF" protocol
34543438	10.1002/jcp.30588	lrrk2 and wave2 regulate microglial-transition through distinct morphological phenotypes to induce neurotoxicity in a novel two-hit in vitro model of neurodegeneration	2022	Article	['Scopus']	Included study
34623600	10.1007/s12035-021-02569-6	nme1 protects against neurotoxin-, α-synuclein- and lrrk2-induced neurite degeneration in cell models of parkinson's disease	2022	Article	['Pubmed', 'Scopus']	Report not differentiating via "RA" or "RA+TPA" or "RA+BDNF" protocol
34782582	10.4103/1673-5374.327353	schwann cells differentiated from skin-derived precursors provide neuroprotection via autophagy inhibition in a cellular model of parkinson's disease	2022	Article	['Pubmed', 'Scopus']	Report not differentiating via "RA" or "RA+TPA" or "RA+BDNF" protocol
35023548	10.1242/dmm.049125	a matrigel-based 3d construct of sh-sy5y cells models the α-synuclein pathologies of parkinson's disease	2022	Article	['Pubmed', 'Scopus']	Included study
35065349	10.1016/j.nutres.2021.09.003	tocotrienols protect differentiated sh-sy5y human neuroblastoma cells against 6-hydroxydopamine-induced cytotoxicity by ameliorating dopamine biosynthesis and dopamine receptor d2 gene expression	2022	Article	['Pubmed', 'Scopus', 'Web Of Science']	Included study
35122768	10.1016/j.pbb.2022.173343	unique effects of nicotine across the lifespan	2022	Review	['Scopus']	no "Article" record
35175611	10.1007/978-981-16-4923-3_3	graphene-based materials for efficient neurogenesis	2022	Book chapter	['Scopus']	no "Article" record
35204139	10.3390/antiox11020257	the cyclic nitroxide tempol ameliorates oxidative stress but not inflammation in a cell model of parkinson's disease	2022	Article	['Pubmed', 'Scopus']	Included study
35216215	10.3390/ijms23042088	mesenchymal stromal cells preconditioning: a new strategy to improve neuroprotective properties	2022	Review	['Scopus']	no "Article" record
35249168	10.1007/s11033-022-07284-6	vanillic acid induces mitochondrial biogenesis in sh-sy5y cells	2022	Article	['Pubmed', 'Scopus']	Report not retrieved
35258800	10.1007/s12031-021-01962-z	6-hydroxydopamine induces neurodegeneration in terminally differentiated sh-sy5y neuroblastoma cells via enrichment of the nucleosomal degradation pathway: a global proteomics approach	2022	Article	['Pubmed', 'Scopus', 'Web Of Science']	Included study
35385779	10.1016/j.cellsig.2022.110328	mir-135a-5p and mst1 regulate mpp + -1 induced apoptosis and autophagy in parkinson's disease model in vitro	2022	Article	['Pubmed', 'Scopus']	Report not differentiating via "RA" or "RA+TPA" or "RA+BDNF" protocol
35388756	10.2174/1567202619666220406082221	downregulation of chchd2 may contribute to parkinson's disease by reducing expression of nfe2l2 and rqcd1	2022	Article	['Pubmed', 'Scopus']	Report not retrieved
35397003	10.1093/hmg/ddac077	alpha-synucleinopathy reduces nmnat3 protein levels and neurite formation that can be rescued by targeting the nad+ pathway	2022	Article	['Pubmed', 'Scopus']	Included study
35401198	10.3389/fphar.2022.845930	neuroinflammation upregulated neuronal toll-like receptors 2 and 4 to drive synucleinopathy in neurodegeneration	2022	Article	['Pubmed', 'Scopus']	Included study
35408992	10.3390/ijms23073625	nutraceuticals as modulators of autophagy: relevance in parkinson’s disease	2022	Review	['Scopus']	no "Article" record
35409005	10.3390/ijms23073646	transcriptional regulation of the synaptic vesicle protein synaptogyrin-3 (syngr3) gene: the effects of nurr1 on its expression	2022	Article	['Pubmed', 'Scopus']	Report not differentiating via "RA" or "RA+TPA" or "RA+BDNF" protocol
35413176	10.1021/acschemneuro.1c00703	understanding the inhibitory and antioxidant effects of pyrroloquinoline quinone (pqq) on copper(ii)-induced α-synuclein-119 aggregation	2022	Article	['Pubmed', 'Scopus']	Report not retrieved
35415676	10.1016/j.fochms.2022.100088	unravelling the neuroprotective mechanisms of carotenes in differentiated human neural cells: biochemical and proteomic approaches	2022	Article	['Pubmed']	Included study
35429668	10.1016/j.phrs.2022.106223	g-protein biased signaling agonists of dopamine d3 receptor promote distinct activation patterns of erk1/2	2022	Article	['Pubmed']	Report not differentiating via "RA" or "RA+TPA" or "RA+BDNF" protocol
35455950	10.3390/cells11081269	steady‐state levels of miro1 linked to phosphorylation at serine 156 and mitochondrial respiration in dopaminergic neurons	2022	Article	['Scopus']	Included study
35457010	10.3390/ijms23084193	autophagy signaling by neural-induced human adipose tissue-derived stem cell-conditioned medium during rotenone-induced toxicity in sh-sy5y cells	2022	Article	['Pubmed', 'Scopus', 'Web Of Science']	Report not differentiating via "RA" or "RA+TPA" or "RA+BDNF" protocol
35468855	10.1186/s12951-022-01356-2	human neural stem cell-derived extracellular vesicles protect against parkinson’s disease pathologies	2022	Article	['Scopus']	Report not differentiating via "RA" or "RA+TPA" or "RA+BDNF" protocol
35490904	10.1016/j.neulet.2022.136667	resilin, an insect-derived elastomeric protein, protects dopaminergic neurons in parkinson disease models	2022	Article	['Pubmed', 'Scopus']	Included study
35604355	10.1111/tra.12859	α-synuclein fibrils explore actin-mediated macropinocytosis for cellular entry into model neuroblastoma neurons	2022	Article	['Pubmed', 'Scopus']	Included study
35625589	10.3390/biom12050661	hyperbaric oxygen therapy improves parkinson's disease by promoting mitochondrial biogenesis via the sirt-1/pgc-1α pathway	2022	Article	['Pubmed', 'Scopus']	Included study
35630814	10.3390/molecules27103337	influence of 40 hz and 100 hz vibration on sh-sy5y cells growth and differentiation-a preliminary study	2022	Article	['Pubmed', 'Scopus', 'Web Of Science']	Included study
35721026	10.3389/fnagi.2022.869558	growth differentiation factor 15 protects sh-sy5y cells from rotenone-induced toxicity by suppressing mitochondrial apoptosis	2022	Article	['Pubmed', 'Scopus', 'Web Of Science']	Report not differentiating via "RA" or "RA+TPA" or "RA+BDNF" protocol
35810592	10.1016/j.bbrc.2022.06.099	melatonin attenuates mpp(+)-induced apoptosis via heat shock protein in a parkinson's disease model	2022	Article	['Pubmed', 'Scopus']	Included study
35856921	10.1002/adhm.202201203	small extracellular vesicles secreted by nigrostriatal astrocytes rescue cell death and preserve mitochondrial function in parkinson's disease	2022	Article	['Pubmed', 'Scopus']	Included study
35893584	10.3390/mps5040058	streamlining culture conditions for the neuroblastoma cell line sh-sy5y: a prerequisite for functional studies	2022	Article	['Pubmed', 'Scopus', 'Web Of Science']	Included study
35922689	10.1007/s12640-022-00538-y	luhmes dopaminergic neurons are uniquely susceptible to ferroptosis	2022	Article	['Pubmed', 'Scopus']	Included study
35973920	10.1016/j.jcyt.2022.06.007	human gingival mesenchymal stem cells improve movement disorders and tyrosine hydroxylase neuronal damage in parkinson disease rats	2022	Article	['Scopus']	Report not differentiating via "RA" or "RA+TPA" or "RA+BDNF" protocol
35984750	10.1111/acel.13694	adaptive cellular response of the substantia nigra dopaminergic neurons upon age-dependent iron accumulation	2022	Article	['Scopus']	Report not differentiating via "RA" or "RA+TPA" or "RA+BDNF" protocol
35998231	10.1126/scisignal.abk3411	the app intracellular domain promotes lrrk2 expression to enable feed-forward neurodegenerative mechanisms in parkinson’s disease	2022	Article	['Scopus']	Report not retrieved
36074904	10.1093/brain/awac325	regulation of mitophagy by the nsl complex underlies genetic risk for parkinson's disease at 16q11.2 and mapt h1 loci	2022	Article	['Scopus']	Report not differentiating via "RA" or "RA+TPA" or "RA+BDNF" protocol
36174040	10.1371/journal.pone.0275235	regulation of parkinson's disease-associated genes by pumilio proteins and micrornas in sh-sy5y neuronal cells	2022	Article	['Pubmed']	Report not differentiating via "RA" or "RA+TPA" or "RA+BDNF" protocol
36208776	10.1016/j.jbc.2022.102565	anionic lipid vesicles have differential effects on the aggregation of early onset-associated α-synuclein missense mutants	2022	Article	['Scopus']	Included study
36271102	10.1038/s41598-022-21617-2	transcriptional targets of senataxin and e2 promoter binding factors are associated with neuro-degenerative pathways during increased autophagic flux	2022	Article	['Pubmed']	Report not differentiating via "RA" or "RA+TPA" or "RA+BDNF" protocol
36272218	10.1016/j.biomaterials.2022.121858	3d biocomposite culture enhances differentiation of dopamine-like neurons from sh-sy5y cells: a model for studying parkinson's disease phenotypes	2022	Article	['Pubmed', 'Scopus', 'Web Of Science']	Included study
36283223	10.1016/j.biopha.2022.113908	pharmacological inhibition of aimp2 aggregation attenuates α-synuclein aggregation and toxicity in parkinson's disease	2022	Article	['Scopus']	Report not differentiating via "RA" or "RA+TPA" or "RA+BDNF" protocol
36289905	10.3390/biomedicines10102644	neuroprotective effects of gh625-lipopacap in an in vitro fluid dynamic model of parkinson's disease	2022	Article	['Pubmed', 'Scopus']	Included study
36313013	10.3389/fnagi.2022.926634	the endocannabinoidome mediator n-oleoylglycine is a novel protective agent against 1-methyl-4-phenyl-pyridinium-induced neurotoxicity	2022	Article	['Pubmed', 'Scopus']	Included study
36364894	10.3390/nu14214632	tocotrienol-rich fraction and levodopa regulate proteins involved in parkinson's disease-associated pathways in differentiated neuroblastoma cells: insights from quantitative proteomic analysis	2022	Article	['Pubmed', 'Scopus']	Included study
36471713	10.1016/j.ibneur.2022.11.007	the be (2)-m17 cell line has a better dopaminergic phenotype than the traditionally used for parkinson´s research sh-sy5y, which is mostly serotonergic	2022	Article	['Pubmed', 'Scopus', 'Web Of Science']	Included study
36555817	10.3390/ijms232416176	the polyunsaturated fatty acid epa, but not dha, enhances neurotrophic factor expression through epigenetic mechanisms and protects against parkinsonian neuronal cell death	2022	Article	['Pubmed', 'Scopus']	Report not differentiating via "RA" or "RA+TPA" or "RA+BDNF" protocol
36684076	10.1002/btm2.10360	neuroprotective activity of a virus-safe nanofiltered human platelet lysate depleted of extracellular vesicles in parkinson's disease and traumatic brain injury models	2022	Article	['Pubmed', 'Scopus']	Included study
nan	10.1134/s1819712422010056	mir-141-3p expression profiling in mpp treated differentiated sh-sy5y cells: a model of parkinson's disease	2022	Article	['Web Of Science']	Report not retrieved
nan	10.14456/sehs.2022.43	influence of fluoride on neuronal differentiation in dopaminergic differentiation sh-sy5y cells	2022	Article	['Scopus']	Report not retrieved
nan	10.19526/j.cnki.1005-8915.20220503	effects of vhl gene silencing on an mpp+-induced cellular model of parkinson's disease; [vhl基因沉默对mpp+所致帕金森病细胞模型的影响]	2022	Article	['Scopus']	Report not retrieved
nan	10.3389/fncel.2022.1065193	a human-derived neurovascular unit in vitro model to study the effects of cellular cross-talk and soluble factors on barrier integrity	2022	Article	['Scopus']	Report not differentiating via "RA" or "RA+TPA" or "RA+BDNF" protocol
nan	10.3389/fmicb.2022.959856	gut microbiota, pathogenic proteins and neurodegenerative diseases	2022	Review	['Scopus']	no "Article" record
32275913	10.1016/j.neures.2020.03.013	effects of eef1a2 knockdown on autophagy in an mpp(+)-induced cellular model of parkinson's disease	2021	Article	['Pubmed', 'Scopus']	Included study
32789724	10.1007/s12031-020-01678-6	robust dopaminergic differentiation and enhanced lps-induced neuroinflammatory response in serum-deprived human sh-sy5y cells: implication for parkinson's disease	2021	Article	['Pubmed', 'Scopus', 'Web Of Science']	Report not retrieved
32869336	10.1111/jnc.15174	distinct alpha-synuclein species induced by seeding are selectively cleared by the lysosome or the proteasome in neuronally differentiated sh-sy5y cells	2021	Article	['Pubmed', 'Scopus', 'Web Of Science']	Included study
32926337	10.1007/s12640-020-00285-y	alpha-synuclein aggregates associated with mitochondria in tunnelling nanotubes	2021	Article	['Pubmed', 'Scopus']	Report not retrieved
32951307	10.1002/pmic.202000174	neuronal differentiation of luhmes cells induces substantial changes of the proteome	2021	Article	['Scopus']	Report not differentiating via "RA" or "RA+TPA" or "RA+BDNF" protocol
33057926	10.1007/s12035-020-02122-x	epha1 activation induces neuropathological changes in a mouse model of parkinson’s disease through the cxcl12/cxcr4 signaling pathway	2021	Article	['Scopus']	Report not retrieved
33264426	10.1111/jnc.15257	α-synuclein abnormalities trigger focal tau pathology, spreading to various brain areas in parkinson disease	2021	Article	['Scopus']	Report not differentiating via "RA" or "RA+TPA" or "RA+BDNF" protocol
33271327	10.1016/j.nbd.2020.105211	hud regulates sod1 expression during oxidative stress in differentiated neuroblastoma cells and sporadic als motor cortex	2021	Article	['Pubmed', 'Scopus']	Report not differentiating via "RA" or "RA+TPA" or "RA+BDNF" protocol
33388679	10.1016/j.envpol.2020.116379	pre-differentiation exposure to low-dose of atrazine results in persistent phenotypic changes in human neuronal cell lines	2021	Article	['Pubmed', 'Scopus']	Included study
33402057	10.1080/01616412.2020.1867949	down regulation of dna topoisomerase iiβ exerts neurodegeneration like effect through rho gtpases in cellular model of parkinson's disease by down regulating tyrosine hydroxylase	2021	Article	['Pubmed', 'Scopus']	Included study
33428332	10.15252/emmm.202012188	targeted attenuation of elevated histone marks at snca alleviates α-synuclein in parkinson's disease	2021	Article	['Scopus']	Report not differentiating via "RA" or "RA+TPA" or "RA+BDNF" protocol
33434621	10.1016/j.phrs.2021.105423	errγ ligand hpb2 upregulates bdnf-trkb and enhances dopaminergic neuronal phenotype	2021	Article	['Pubmed', 'Scopus']	Report not differentiating via "RA" or "RA+TPA" or "RA+BDNF" protocol
33445611	10.3390/molecules26020361	cytokinin plant hormones have neuroprotective activity in in vitro models of parkinson's disease	2021	Article	['Pubmed', 'Scopus']	Included study
33482328	10.1016/j.neuroscience.2021.01.017	the localization of alpha-synuclein in the endocytic pathway	2021	Article	['Pubmed', 'Scopus']	Included study
33552161	10.1155/2021/6658271	therapeutic effects of conditioned medium of neural differentiated human bone marrow-derived stem cells on rotenone-induced alpha-synuclein aggregation and apoptosis	2021	Article	['Pubmed', 'Scopus']	Report not differentiating via "RA" or "RA+TPA" or "RA+BDNF" protocol
33587036	10.7554/elife.61951	α-synuclein plasma membrane localization correlates with cellular phosphatidylinositol polyphosphate levels	2021	Article	['Pubmed', 'Scopus']	Included study
33646533	10.1007/s11064-021-03262-9	benefits of iron chelators in the treatment of parkinson’s disease	2021	Article	['Scopus']	Report not differentiating via "RA" or "RA+TPA" or "RA+BDNF" protocol
33652595	10.3390/ijms22052322	neural-induced human adipose tissue-derived stem cells conditioned medium ameliorates rotenone-induced toxicity in sh-sy5y cells	2021	Article	['Pubmed', 'Scopus', 'Web Of Science']	Report not differentiating via "RA" or "RA+TPA" or "RA+BDNF" protocol
33669258	10.3390/cells10020404	impact of dj-1 and helix 8 on the proteome and degradome of neuron-like cells	2021	Article	['Pubmed', 'Scopus']	Included study
33670800	10.3390/ijms22042038	copper dependent modulation of α-synuclein phosphorylation in differentiated shsy5y neuroblastoma cells	2021	Article	['Pubmed', 'Scopus']	Included study
33684546	10.1016/j.neuint.2021.105009	biochemical characterization of proliferative and differentiated sh-sy5y cell line as a model for parkinson's disease	2021	Article	['Pubmed', 'Scopus', 'Web Of Science']	Included study
33732769	10.21769/bioprotoc.3881	a parkinson's disease-relevant mitochondrial and neuronal morphology high-throughput screening assay in luhmes cells	2021	Article	['Pubmed', 'Scopus']	Report not differentiating via "RA" or "RA+TPA" or "RA+BDNF" protocol
33798597	10.1016/j.ejphar.2021.174073	differential impact of imipramine on thapsigargin- and tunicamycin-induced endoplasmic reticulum stress and mitochondrial dysfunction in neuroblastoma sh-sy5y cells	2021	Article	['Pubmed']	Report not differentiating via "RA" or "RA+TPA" or "RA+BDNF" protocol
33808343	10.3390/antiox10040539	a flavonoid-rich extract of mandarin juice counteracts 6-ohda-induced oxidative stress in sh-sy5y cells and modulates parkinson-related genes	2021	Article	['Pubmed', 'Scopus']	Included study
33905578	10.1111/ejn.15252	dexmedetomidine protects sh-sy5y cells against mpp(+) -induced declining of mitochondrial membrane potential and cell cycle deficits	2021	Article	['Pubmed', 'Scopus', 'Web Of Science']	Included study
33907043	10.4103/1673-5374.313057	stress increases mhc-i expression in dopaminergic neurons and induces autoimmune activation in parkinson's disease	2021	Article	['Pubmed', 'Scopus']	Report not differentiating via "RA" or "RA+TPA" or "RA+BDNF" protocol
33920556	10.3390/cells10040931	a propagated skeleton approach to high throughput screening of neurite outgrowth for in vitro parkinson's disease modelling	2021	Article	['Pubmed', 'Scopus']	Included study
33968794	10.3389/fcimb.2021.615075	review: the role of intestinal dysbiosis in parkinson’s disease	2021	Review	['Scopus']	no "Article" record
34029635	10.1016/j.neuro.2021.05.009	metabolic profiling in human sh-sy5y neuronal cells exposed to perfluorooctanoic acid (pfoa)	2021	Article	['Scopus']	Included study
34060992	10.2174/1567202618666210531141833	canopy fibroblast growth factor signaling regulator 2 (cnpy2) inhibits neuron apoptosis in parkinson's disease via the akt/gsk3β pathway	2021	Article	['Pubmed', 'Scopus']	Report not retrieved
34119632	10.1016/j.mcn.2021.103642	lmk235, a small molecule inhibitor of hdac4/5, protects dopaminergic neurons against neurotoxin- and α-synuclein-induced degeneration in cellular models of parkinson's disease	2021	Article	['Scopus']	Report not differentiating via "RA" or "RA+TPA" or "RA+BDNF" protocol
34199487	10.3390/molecules26113353	small molecule fisetin modulates alpha-synuclein aggregation	2021	Article	['Pubmed', 'Scopus']	Report not differentiating via "RA" or "RA+TPA" or "RA+BDNF" protocol
34208760	10.3390/biom11060897	current approaches and tools used in drug development against parkinson’s disease	2021	Review	['Scopus']	no "Article" record
34226513	10.1038/s41419-021-03967-3	skp-scs transplantation alleviates 6-ohda-induced dopaminergic neuronal injury by modulating autophagy	2021	Article	['Scopus']	Included study
34230223	10.5607/en21003	ciliogenesis is not directly regulated by lrrk2 kinase activity in neurons	2021	Article	['Pubmed', 'Scopus']	Included study
34306319	10.1155/2021/9969842	lrrk2 kinase inhibitor rejuvenates oxidative stress-induced cellular senescence in neuronal cells	2021	Article	['Pubmed', 'Scopus']	Included study
34430707	10.1515/med-2021-0301	haglr promotes neuron differentiation through the mir-130a-3p-mecp2 axis	2021	Article	['Pubmed', 'Scopus']	Included study
34440894	10.3390/cells10082125	calcium signaling regulates autophagy and apoptosis	2021	Review	['Scopus']	no "Article" record
34481870	10.1016/j.neuro.2021.08.018	genkwanin suppresses mpp(+)-induced cytotoxicity by inhibiting tlr4/myd88/nlrp3 inflammasome pathway in a cellular model of parkinson's disease	2021	Article	['Pubmed', 'Scopus']	Report not differentiating via "RA" or "RA+TPA" or "RA+BDNF" protocol
34519134	10.1002/jbt.22915	a new underlying mechanism for the neuroprotective effect of bosutinib: reverting toxicity-induced parylation in sin1-mediated neurotoxicity	2021	Article	['Pubmed', 'Scopus']	Included study
34558637	10.3892/mmr.2021.12461	let‑7b‑5p promotes cell apoptosis in parkinson's disease by targeting hmga2	2021	Article	['Pubmed']	Report not differentiating via "RA" or "RA+TPA" or "RA+BDNF" protocol
34609698	10.1007/s12035-021-02558-9	α-synuclein induces the gsk-3-mediated phosphorylation and degradation of nurr1 and loss of dopaminergic hallmarks	2021	Article	['Scopus']	Report not differentiating via "RA" or "RA+TPA" or "RA+BDNF" protocol
34634077	10.1371/journal.pone.0258289	neuroinductive properties of mgdnf depend on the producer, e. coli or human cells	2021	Article	['Pubmed', 'Scopus']	Report not differentiating via "RA" or "RA+TPA" or "RA+BDNF" protocol
34679721	10.3390/antiox10101584	1,5-benzodiazepin-2(3h)-ones: in vitro evaluation as antiparkinsonian agents	2021	Article	['Pubmed', 'Scopus']	Included study
34725335	10.1038/s41420-021-00723-6	natriuretic peptides are neuroprotective on in vitro models of pd and promote dopaminergic differentiation of hipscs-derived neurons via the wnt/β-catenin signaling	2021	Article	['Pubmed', 'Scopus']	Report not differentiating via "RA" or "RA+TPA" or "RA+BDNF" protocol
34831478	10.3390/cells10113256	lentiviral vectors expressing chimeric nedd4 ubiquitin ligases: an innovative approach for interfering with alpha-synuclein accumulation	2021	Article	['Scopus']	Report not differentiating via "RA" or "RA+TPA" or "RA+BDNF" protocol
34846835	10.1021/acsbiomaterials.1c01226	characterization and chromatographic isolation of platelet extracellular vesicles from human platelet lysates for applications in neuroregenerative medicine	2021	Article	['Pubmed', 'Scopus']	Report not retrieved
34863087	10.1186/s12860-021-00398-y	fyn kinase regulates dopaminergic neuronal apoptosis in animal and cell models of high glucose (hg) treatment	2021	Article	['Pubmed', 'Scopus']	Included study
34941782	10.3390/toxics9120348	manganese-induced neurotoxicity through impairment of cross-talk pathways in human neuroblastoma cell line sh-sy5y differentiated with retinoic acid	2021	Article	['Pubmed', 'Scopus', 'Web Of Science']	Included study
35011649	10.3390/cells11010087	the alpha-synuclein rt-quic products generated by the olfactory mucosa of patients with parkinson's disease and multiple system atrophy induce inflammatory responses in sh-sy5y cells	2021	Article	['Pubmed', 'Scopus', 'Web Of Science']	Included study
nan	10.3389/fcell.2021.581805	cathepsin d variants associated with neurodegenerative diseases show dysregulated functionality and modified α-synuclein degradation properties	2021	Article	['Scopus']	Report not differentiating via "RA" or "RA+TPA" or "RA+BDNF" protocol
nan	10.22100/jkh.v16i1.2532	evaluation of the effect of liposomal l-dopa and exosomes derived from sh-sy5y cells on the survival of dopaminergic neurons by regulating the expression of bdnf and dat genes	2021	Article	['Scopus']	Report not differentiating via "RA" or "RA+TPA" or "RA+BDNF" protocol
nan	10.1016/j.arres.2021.100024	neuroprotective effects of mitochondrial-targeted hydrogen sulphide donor, ap39 on h2o2-induced oxidative stress in human neuroblastoma shsy5y cell line	2021	Article	['Scopus']	Included study
nan	10.3389/fgene.2020.616083	the function of the metals in regulating epigenetics during parkinson’s disease	2021	Review	['Scopus']	no "Article" record
nan	10.3389/fnmol.2021.685143	long noncoding rnas in neurodegenerative diseases: pathogenesis and potential implications as clinical biomarkers	2021	Review	['Scopus']	no "Article" record
31373835	10.1177/2472555219864086	novel cell-based assay for identification of lrrk2 inhibitors using its aberrant regulation of a pluripotency gene	2020	Article	['Scopus']	Included study
32060981	10.1096/fj.201902191rr	cobalt nanoparticles trigger ferroptosis-like cell death (oxytosis) in neuronal cells: potential implications for neurodegenerative disease	2020	Article	['Pubmed', 'Scopus']	Included study
31292720	10.1007/s00726-019-02759-6	up-regulation of hif-1α is associated with neuroprotective effects of agmatine against rotenone-induced toxicity in differentiated sh-sy5y cells	2020	Article	['Pubmed', 'Scopus', 'Web Of Science']	Report not retrieved
31493240	10.1007/s12035-019-01733-3	lipid analysis of the 6-hydroxydopamine-treated sh-sy5y cell model for parkinson's disease	2020	Article	['Pubmed', 'Scopus']	Report not differentiating via "RA" or "RA+TPA" or "RA+BDNF" protocol
31598652	10.1093/gerona/glz234	sestrin2 as serum protein marker and potential therapeutic target for parkinson's disease	2020	Article	['Pubmed']	Report not retrieved
31753513	10.1016/j.ejmech.2019.111880	novel anti-alzheimer phenol-lipoyl hybrids: synthesis, physico-chemical characterization, and biological evaluation	2020	Article	['Pubmed', 'Scopus']	Included study
31756288	10.1002/btpr.2942	sh-sy5y and luhmes cells display differential sensitivity to mpp+, tunicamycin, and epoxomicin in 2d and 3d cell culture	2020	Article	['Pubmed', 'Scopus']	Included study
31760463	10.1007/s00018-019-03386-w	molecular mechanism of olesoxime-mediated neuroprotection through targeting α-synuclein interaction with mitochondrial vdac	2020	Article	['Pubmed', 'Scopus']	Included study
31998078	10.3389/fncel.2019.00569	allopregnanolone modulates gabaar-dependent camkiiδ3 and bdnf to protect sh-sy5y cells against 6-ohda-induced damage	2020	Retracted	['Pubmed', 'Scopus']	no "Article" record
32066745	10.1038/s41598-020-59310-x	a co-culture nanofibre scaffold model of neural cell degeneration in relevance to parkinson's disease	2020	Article	['Pubmed', 'Scopus']	Included study
32148518	10.1155/2020/4636397	curcumin-activated mesenchymal stem cells derived from human umbilical cord and their effects on mptp-mouse model of parkinson's disease: a new biological therapy for parkinson's disease	2020	Article	['Pubmed', 'Scopus']	Report not differentiating via "RA" or "RA+TPA" or "RA+BDNF" protocol
32171895	10.1016/j.jep.2020.112743	neuroprotective potential of ayahuasca and untargeted metabolomics analyses: applicability to parkinson's disease	2020	Article	['Pubmed', 'Scopus']	Report not differentiating via "RA" or "RA+TPA" or "RA+BDNF" protocol
32184097	10.1016/j.fitote.2020.104553	cannabidiol exerts protective effects in an in vitro model of parkinson's disease activating akt/mtor pathway	2020	Article	['Pubmed', 'Scopus']	Included study
32192190	10.3390/cells9030740	insulin resistance promotes parkinson's disease through aberrant expression of α-synuclein, mitochondrial dysfunction, and deregulation of the polo-like kinase 2 signaling	2020	Article	['Pubmed', 'Scopus']	Report not differentiating via "RA" or "RA+TPA" or "RA+BDNF" protocol
32242774	10.2174/0929866527666200403110036	resveratrol regulates nrf2-mediated expression of antioxidant and xenobiotic metabolizing enzymes in pesticides-induced parkinsonism	2020	Article	['Scopus']	Report not retrieved
32260543	10.3390/pharmaceutics12040326	neuroprotective effect of bergamot juice in 6-ohda-induced sh-sy5y cell death, an in vitro model of parkinson's disease	2020	Article	['Pubmed', 'Scopus']	Included study
32332095	10.1074/jbc.ra119.010474	chronic treatment with the complex i inhibitor mpp(+) depletes endogenous pten-induced kinase 1 (pink1) via up-regulation of bcl-2-associated athanogene 6 (bag6)	2020	Article	['Pubmed', 'Scopus']	Included study
32341347	10.1038/s41419-020-2473-5	exosomes derived from mesenchymal stem cells repair a parkinson's disease model by inducing autophagy	2020	Article	['Pubmed', 'Scopus']	Report not differentiating via "RA" or "RA+TPA" or "RA+BDNF" protocol
32356318	10.1002/jcp.29738	glial cell line-derived neurotrophic factor alters lipid composition and protein distribution in mpp+-injured differentiated sh-sy5y cells	2020	Article	['Pubmed', 'Scopus', 'Web Of Science']	Included study
32374999	10.1021/acschemneuro.0c00105	novel α-lipoic acid/3-n-butylphthalide conjugate enhances protective effects against oxidative stress and 6-ohda induced neuronal damage	2020	Article	['Pubmed', 'Scopus']	Report not retrieved
32391886	10.1093/hmg/ddaa085	glucocerebrosidase deficiency promotes release of α-synuclein fibrils from cultured neurons	2020	Article	['Scopus']	Included study
32421776	10.1093/toxsci/kfaa071	functional pathway identification with crispr/cas9 genome-wide gene disruption in human dopaminergic neuronal cells following chronic treatment with dieldrin	2020	Article	['Scopus']	Report not differentiating via "RA" or "RA+TPA" or "RA+BDNF" protocol
32429337	10.3390/cells9051230	lactulose and melibiose inhibit α-synuclein aggregation and up-regulate autophagy to reduce neuronal vulnerability	2020	Article	['Pubmed', 'Scopus']	Included study
32540366	10.1016/j.neuroscience.2020.06.009	enhanced hyaluronan signaling and autophagy dysfunction by vps35 d620n	2020	Article	['Pubmed', 'Scopus']	Included study
32540480	10.1016/j.tox.2020.152525	the nrf2-mediated defense mechanism associated with hfe genotype limits vulnerability to oxidative stress-induced toxicity	2020	Article	['Pubmed', 'Scopus']	Included study
32585290	10.1016/j.neuro.2020.06.009	neurotoxicity assessment of triazole fungicides on mitochondrial oxidative respiration and lipids in differentiated human sh-sy5y neuroblastoma cells	2020	Article	['Pubmed', 'Scopus']	Included study
32640966	10.2174/1871527319666200708132716	quantitative characterization of phenotypical markers after differentiation of sh-sy5y cells	2020	Article	['Pubmed', 'Scopus', 'Web Of Science']	Report not retrieved
32662633	10.1021/acs.chemrestox.0c00101	treatment of neuroblastoma cells with inhibitors of protein disulfide isomerase upregulates nqo1 activity	2020	Article	['Scopus']	Report not retrieved
32697044	10.1111/jcmm.15571	β-methylphenylalanine exerts neuroprotective effects in a parkinson's disease model by protecting against tyrosine hydroxylase depletion	2020	Article	['Scopus']	Report not differentiating via "RA" or "RA+TPA" or "RA+BDNF" protocol
32736645	10.1186/s13041-020-00648-8	alleviating toxic α-synuclein accumulation by membrane depolarization: evidence from an in vitro model of parkinson's disease	2020	Article	['Pubmed', 'Scopus']	Included study
32781074	10.1016/j.lfs.2020.118227	inhibition of the antioxidant enzyme prdx1 activity promotes mpp(+)-induced death in differentiated sh-sy5y cells and may impair its colocalization with eef1a2	2020	Article	['Pubmed', 'Scopus', 'Web Of Science']	Included study
32786306	10.1021/acschemneuro.0c00336	validation of a reversed phase uplc-ms/ms method to determine dopamine metabolites and oxidation intermediates in neuronal differentiated sh-sy5y cells and brain tissue	2020	Article	['Pubmed', 'Scopus']	Report not retrieved
32806546	10.3390/brainsci10080545	differential expression of multiple disease-related protein groups induced by valproic acid in human sh-sy5y neuroblastoma cells	2020	Article	['Pubmed']	Report not differentiating via "RA" or "RA+TPA" or "RA+BDNF" protocol
32853992	10.1016/j.isci.2020.101457	strap and nme1 mediate the neurite growth-promoting effects of the neurotrophic factor gdf5	2020	Article	['Pubmed', 'Scopus']	Report not differentiating via "RA" or "RA+TPA" or "RA+BDNF" protocol
32899900	10.3390/cells9092037	gateways for glutamate neuroprotection in parkinson's disease (pd): essential role of eaat3 and ncx1 revealed in an in vitro model of pd	2020	Article	['Pubmed', 'Scopus']	Included study
32954540	10.1096/fj.201902967r	tristetraprolin destabilizes nox2 mrna and protects dopaminergic neurons from oxidative damage in parkinson's disease	2020	Article	['Scopus']	Report not differentiating via "RA" or "RA+TPA" or "RA+BDNF" protocol
33059129	10.1016/j.scr.2020.102027	developmental deficits and early signs of neurodegeneration revealed by pd patient derived dopamine neurons	2020	Article	['Scopus']	Report not differentiating via "RA" or "RA+TPA" or "RA+BDNF" protocol
33098048	10.1007/s11033-020-05925-2	influence of serum concentration in retinoic acid and phorbol ester induced differentiation of sh-sy5y human neuroblastoma cell line	2020	Article	['Pubmed', 'Scopus', 'Web Of Science']	Included study
33105548	10.3390/ijms21217809	high-resolution respirometry reveals mpp(+) mitochondrial toxicity mechanism in a cellular model of parkinson's disease	2020	Article	['Pubmed', 'Scopus']	Included study
33116491	10.2147/ijn.s276380	both intracranial and intravenous administration of functionalized carbon nanotubes protect dopaminergic neuronal death from 6-hydroxydopamine	2020	Article	['Scopus']	Included study
33231564	10.18632/aging.104165	a dual inhibitor targeting hmg-coa reductase and histone deacetylase mitigates neurite degeneration in lrrk2-g2019s parkinsonism	2020	Article	['Pubmed']	Included study
33408606	10.3389/fnins.2020.575459	neuroprotective and neurorestorative effects of holothuria scabra extract in the mptp/mpp(+)-induced mouse and cellular models of parkinson's disease	2020	Article	['Pubmed', 'Scopus']	Included study
30242891	10.1002/jcb.27576	stabilizing proteins to prevent conformational changes required for amyloid fibril formation	2019	Article	['Pubmed']	Report not differentiating via "RA" or "RA+TPA" or "RA+BDNF" protocol
30537234	10.1002/bem.22158	50-hz mf does not affect global dna methylation of sh-sy5y cells treated with the neurotoxin mpp()	2019	Article	['Pubmed', 'Scopus']	Included study
30662332	10.7150/ijms.28595	proteomic study of a parkinson’s disease model of undifferentiated sh-sy5y cells induced by a proteasome inhibitor	2019	Article	['Scopus']	Report not differentiating via "RA" or "RA+TPA" or "RA+BDNF" protocol
30684467	10.1016/j.ejphar.2019.01.024	activation of microglia synergistically enhances neurodegeneration caused by mpp(+) in human sh-sy5y cells	2019	Article	['Pubmed', 'Scopus']	Included study
30692508	10.1038/s41419-018-1290-6	selective inhibition of mitochondrial sodium-calcium exchanger protects striatal neurons from α-synuclein plus rotenone induced toxicity	2019	Article	['Pubmed', 'Scopus']	Included study
30712480	10.1080/15384101.2019.1577666	upregulation of the p53-p21 pathway by g2019s lrrk2 contributes to the cellular senescence and accumulation of α-synuclein	2019	Article	['Pubmed', 'Scopus']	Included study
30716419	10.1016/j.nano.2019.01.009	novel mirna expression in the delta opioid signaling pathway mediated cell survivability in an in vitro model of er stress	2019	Article	['Scopus']	Report not differentiating via "RA" or "RA+TPA" or "RA+BDNF" protocol
30800669	10.1155/2019/4378710	curcumin induces neural differentiation of human pluripotent embryonal carcinoma cells through the activation of autophagy	2019	Article	['Scopus']	Included study
30853899	10.3389/fncel.2019.00058	long non-coding rnas associated with neurodegeneration-linked genes are reduced in parkinson's disease patients	2019	Article	['Pubmed', 'Scopus']	Included study
30926586	10.1242/dmm.038042	recapitulating parkinson's disease pathology in a three-dimensional human neural cell culture model	2019	Article	['Pubmed', 'Scopus']	Included study
30934776	10.3390/biom9040119	differential effects of yeast nadh dehydrogenase (ndi1) expression on mitochondrial function and inclusion formation in a cell culture model of sporadic parkinson's disease	2019	Article	['Pubmed']	Report not differentiating via "RA" or "RA+TPA" or "RA+BDNF" protocol
30963413	10.1007/s13577-019-00246-4	classical differentiation protocols upregulate the expression of the axon guidance genes plxna2 and sema3c in sh-sy5y neuroblastoma cells	2019	Letter	['Pubmed', 'Scopus']	no "Article" record
31093701	10.1007/s00216-019-01871-6	cellular and sub-cellular cu isotope fractionation in the human neuroblastoma sh-sy5y cell line: proliferating versus neuron-like cells	2019	Article	['Pubmed', 'Scopus', 'Web Of Science']	Report not retrieved
31170199	10.1371/journal.pone.0217815	the formyl peptide receptor agonist fpra14 induces differentiation of neuro2a mouse neuroblastoma cells into multiple distinct morphologies which can be specifically inhibited with fpr antagonists and fpr knockdown using sirna	2019	Article	['Pubmed', 'Scopus']	Report not differentiating via "RA" or "RA+TPA" or "RA+BDNF" protocol
31220343	10.1111/bph.14771	enhanced atp release and cd73-mediated adenosine formation sustain adenosine a(2a) receptor over-activation in a rat model of parkinson's disease	2019	Article	['Pubmed', 'Scopus']	Included study
31265132	10.1111/jnc.14806	cellular models of alpha-synuclein toxicity and aggregation	2019	Review	['Scopus']	no "Article" record
31306709	10.1016/j.bbagen.2019.07.007	design and biological assessment of membrane-tethering neuroprotective peptides derived from the pituitary adenylate cyclase-activating polypeptide type 1 receptor	2019	Article	['Pubmed']	Report not differentiating via "RA" or "RA+TPA" or "RA+BDNF" protocol
31367921	10.1007/s12640-019-00092-0	chlorpyrifos exposure induces parkinsonian symptoms and associated bone loss in adult swiss albino mice	2019	Article	['Pubmed', 'Scopus']	Report not retrieved
31430883	10.3390/antiox8080319	modulation of apoptotic cell death and neuroprotective effects of glutathione-l-dopa codrug against h(2)o(2)-induced cellular toxicity	2019	Article	['Pubmed', 'Scopus']	Included study
31602242	10.3892/etm.2019.7963	wnt1 silencing enhances neurotoxicity induced by paraquat and maneb in sh-sy5y cells	2019	Article	['Pubmed']	Included study
31645842	10.17179/excli2019-1703	metformin restores the mitochondrial membrane potentials in association with a reduction in timm23 and ndufs3 in mpp+-induced neurotoxicity in sh-sy5y cells	2019	Article	['Pubmed', 'Scopus']	Included study
31717322	10.3390/cells8111407	uridine prevents negative effects of oxphos xenobiotics on dopaminergic neuronal differentiation	2019	Article	['Scopus']	Included study
31781339	10.1155/2019/5074367	neuroprotection of indole-derivative compound nc001-8 by the regulation of the nrf2 pathway in parkinson's disease cell models	2019	Article	['Pubmed', 'Scopus']	Report not differentiating via "RA" or "RA+TPA" or "RA+BDNF" protocol
32648650	10.1002/adbi.201900091	magnetic mechanoactivation of wnt signaling augments dopaminergic differentiation of neuronal cells	2019	Article	['Pubmed', 'Scopus']	Included study
nan	10.3389/fnmol.2019.00080	conditioned medium of human menstrual blood-derived endometrial stem cells protects against mpp+-induced cytotoxicity in vitro	2019	Article	['Scopus']	Report not differentiating via "RA" or "RA+TPA" or "RA+BDNF" protocol
nan	10.21926/obm.neurobiol.1903036	characterisation of oxidative stress, dna damage and inflammation in a cellular model of parkinson's disease	2019	Article	['Scopus']	Included study
nan	10.3389/fnmol.2019.00200	inhibition of nsmase2 reduces the transfer of oligomeric α-synuclein irrespective of hypoxia	2019	Article	['Scopus']	Included study
nan	10.37212/jcnos.683400	experimental cell culture models for investigating neurodegenerative diseases	2019	Review	['Scopus']	no "Article" record
28062948	10.1007/s12035-016-0328-y	low levels of prohibitin in substantia nigra makes dopaminergic neurons vulnerable in parkinson's disease	2018	Article	['Pubmed', 'Scopus']	Report not retrieved
28190238	10.1007/s12035-016-0370-9	alpha-synuclein suppresses retinoic acid-induced neuronal differentiation by targeting the glycogen synthase kinase-3β/β-catenin signaling pathway	2018	Article	['Pubmed', 'Scopus']	Report not retrieved
28688199	10.1002/jcb.26274	differential expression of park2 splice isoforms in an in vitro model of dopaminergic-like neurons exposed to toxic insults mimicking parkinson's disease	2018	Article	['Pubmed', 'Scopus']	Included study
28986288	10.1016/j.tiv.2017.10.003	manganese exposure: linking down-regulation of mirna-7 and mirna-433 with α-synuclein overexpression and risk of idiopathic parkinson's disease	2018	Article	['Pubmed', 'Scopus']	Report not differentiating via "RA" or "RA+TPA" or "RA+BDNF" protocol
29287724	10.1016/j.bbrc.2017.12.147	paris reprograms glucose metabolism by hif-1α induction in dopaminergic neurodegeneration	2018	Article	['Pubmed', 'Scopus']	Included study
29336357	10.7555/jbr.31.20170039	distinctive roles of rac1 and rab29 in lrrk2 mediated membrane trafficking and neurite outgrowth	2018	Article	['Pubmed', 'Scopus']	Included study
29372743	10.1039/c7nr06976f	dextran-coated iron oxide nanoparticle-improved therapeutic effects of human mesenchymal stem cells in a mouse model of parkinson's disease	2018	Article	['Pubmed', 'Scopus']	Report not retrieved
29379417	10.3389/fncel.2017.00426	genome-edited, th-expressing neuroblastoma cells as a disease model for dopamine-related disorders: a proof-of-concept study on dj-1-deficient parkinsonism	2018	Article	['Pubmed', 'Scopus']	Report not differentiating via "RA" or "RA+TPA" or "RA+BDNF" protocol
29408665	10.1016/j.tiv.2018.01.007	selenium and zinc: two key players against cadmium-induced neuronal toxicity	2018	Article	['Pubmed', 'Scopus']	Included study
29428877	10.1016/j.mcn.2018.02.006	new insights on parkinson's disease from differentiation of sh-sy5y into dopaminergic neurons: an involvement of aquaporin4 and 9	2018	Article	['Pubmed', 'Scopus']	Included study
29449807	10.3389/fnagi.2018.00020	atrial natriuretic peptide acts as a neuroprotective agent in in vitro models of parkinson's disease via up-regulation of the wnt/β-catenin pathway	2018	Article	['Pubmed', 'Scopus']	Included study
29709915	10.1248/bpb.b18-00016	hydrogen peroxide-reducing factor released by pc12d cells increases cell tolerance against oxidative stress	2018	Article	['Pubmed', 'Scopus']	Report not differentiating via "RA" or "RA+TPA" or "RA+BDNF" protocol
29849448	10.1159/000481551	1-methyl-4-phenylpyridinium-induced death of differentiated sh-sy5y neurons is potentiated by cholesterol	2018	Article	['Pubmed', 'Scopus']	Included study
29892158	10.3164/jcbn.18-25	modification of α-synuclein by lipid peroxidation products derived from polyunsaturated fatty acids promotes toxic oligomerization: its relevance to parkinson disease	2018	Review	['Pubmed', 'Scopus']	no "Article" record
29960040	10.1016/j.bbadis.2018.06.020	lipid vesicles affect the aggregation of 4-hydroxy-2-nonenal-modified α-synuclein oligomers	2018	Article	['Pubmed', 'Scopus']	Included study
29964264	10.18097/pbmc20186403268	[lipoilcarnosine: synthesis, study of physico-chemical and antioxidant properties, biological activity]	2018	Article	['Pubmed']	Report not retrieved
30025813	10.1016/j.ejphar.2018.07.023	inhibition of microrna-505 suppressed mpp+ -induced cytotoxicity of shsy5y cells in an in vitro parkinson's disease model	2018	Article	['Pubmed', 'Scopus']	Report not differentiating via "RA" or "RA+TPA" or "RA+BDNF" protocol
30107296	10.1016/j.redox.2018.07.021	the parkinson's disease gene product dj-1 modulates mir-221 to promote neuronal survival against oxidative stress	2018	Article	['Scopus']	Report not differentiating via "RA" or "RA+TPA" or "RA+BDNF" protocol
30236993	10.1016/j.biocel.2018.09.008	a mapk/c-jun-mediated switch regulates the initial adaptive and cell death responses to mitochondrial damage in a neuronal cell model	2018	Article	['Pubmed', 'Scopus']	Included study
30257187	10.1016/j.mcn.2018.09.003	reduced retromer function results in the accumulation of amyloid-beta oligomers	2018	Article	['Pubmed', 'Scopus']	Included study
30320583	10.3233/jad-180610	an inducible alpha-synuclein expressing neuronal cell line model for parkinson's disease1	2018	Article	['Pubmed', 'Scopus']	Included study
30460108	10.1080/19768354.2018.1518262	increase in anti-apoptotic molecules, nucleolin, and heat shock protein 70, against upregulated lrrk2 kinase activity	2018	Article	['Pubmed', 'Scopus']	Included study
nan	10.14336/ad.2017.0517	sirt3 protects rotenone-induced injury in sh-sy5y cells by promoting autophagy through the lkb1-ampk-mtor pathway	2018	Article	['Scopus']	Included study
26856988	10.1080/1028415x.2015.1135559	neuroprotective effect of asiatic acid on rotenone-induced mitochondrial dysfunction and oxidative stress-mediated apoptosis in differentiated sh-sys5y cells	2017	Article	['Pubmed', 'Scopus']	Included study
27143523	10.1002/jat.3334	characterization of three human cell line models for high-throughput neuronal cytotoxicity screening	2017	Article	['Pubmed', 'Scopus']	Included study
27771902	10.1007/s12035-016-0189-4	changes in cell cycle and up-regulation of neuronal markers during sh-sy5y neurodifferentiation by retinoic acid are mediated by reactive species production and oxidative stress	2017	Article	['Pubmed', 'Scopus']	Report not retrieved
27860527	10.1080/15384101.2016.1252881	roles of ppar transcription factors in the energetic metabolic switch occurring during adult neurogenesis	2017	Article	['Pubmed', 'Scopus']	Report not differentiating via "RA" or "RA+TPA" or "RA+BDNF" protocol
27866262	10.1007/s00221-016-4836-9	impairment of mitochondria dynamics by human a53t α-synuclein and rescue by nap (davunetide) in a cell model for parkinson's disease	2017	Article	['Pubmed', 'Scopus']	Included study
28118852	10.1186/s13024-017-0149-0	the sh-sy5y cell line in parkinson's disease research: a systematic review	2017	Review	['Pubmed', 'Scopus']	no "Article" record
28155214	10.1007/s12640-016-9699-0	ra differentiation enhances dopaminergic features, changes redox parameters, and increases dopamine transporter dependency in 6-hydroxydopamine-induced neurotoxicity in sh-sy5y cells	2017	Article	['Pubmed', 'Scopus', 'Web Of Science']	Report not retrieved
28163159	10.1016/j.expneurol.2017.02.001	mitochondrial ferritin protects sh-sy5y cells against h(2)o(2)-induced oxidative stress and modulates α-synuclein expression	2017	Article	['Pubmed', 'Scopus']	Included study
28188849	10.1016/j.neulet.2017.02.013	endocytosis contributes to bmp2-induced smad signalling and neuronal growth	2017	Article	['Pubmed']	Report not differentiating via "RA" or "RA+TPA" or "RA+BDNF" protocol
28212331	10.3390/ijms18020430	analysis of epidermal growth factor receptor related gene expression changes in a cellular and animal model of parkinson's disease	2017	Article	['Pubmed', 'Scopus']	Included study
28250973	10.1038/cddiscovery.2017.13	mpp+ induces necrostatin-1- and ferrostatin-1-sensitive necrotic death of neuronal sh-sy5y cells	2017	Article	['Pubmed', 'Scopus']	Included study
28348207	10.1073/pnas.1616874114	nurr1:rxrα heterodimer activation as monotherapy for parkinson’s disease	2017	Article	['Scopus']	Report not differentiating via "RA" or "RA+TPA" or "RA+BDNF" protocol
28366826	10.1016/j.bioorg.2017.03.011	a natural product from cannabis sativa subsp. sativa inhibits homeodomain-interacting protein kinase 2 (hipk2), attenuating mpp(+)-induced apoptosis in human neuroblastoma sh-sy5y cells	2017	Article	['Pubmed', 'Scopus']	Report not differentiating via "RA" or "RA+TPA" or "RA+BDNF" protocol
28401997	10.1002/biof.1358	neuroprotective effects of phloretin and its glycosylated derivative on rotenone-induced toxicity in human sh-sy5y neuronal-like cells	2017	Article	['Pubmed', 'Scopus']	Included study
28407359	10.1002/syn.21980	u18666a, an activator of sterol regulatory element binding protein pathway, modulates presynaptic dopaminergic phenotype of sh-sy5y neuroblastoma cells	2017	Article	['Pubmed', 'Scopus']	Report not differentiating via "RA" or "RA+TPA" or "RA+BDNF" protocol
28526239	10.1016/j.expneurol.2017.05.007	cellular models as tools for the study of the role of alpha-synuclein in parkinson's disease	2017	Review	['Scopus']	no "Article" record
28696167	10.1080/10286020.2017.1339349	neuroprotective effect of α-mangostin on mitochondrial dysfunction and α-synuclein aggregation in rotenone-induced model of parkinson's disease in differentiated sh-sy5y cells	2017	Article	['Pubmed', 'Scopus', 'Web Of Science']	Report not retrieved
28731447	10.3233/jad-170342	chromatin-bound oxidized α-synuclein causes strand breaks in neuronal genomes in in vitro models of parkinson's disease	2017	Article	['Pubmed', 'Scopus']	Report not differentiating via "RA" or "RA+TPA" or "RA+BDNF" protocol
28734031	10.1111/cns.12717	downregulation of dec1 contributes to the neurotoxicity induced by mpp(+) by suppressing pi3k/akt/gsk3β pathway	2017	Article	['Pubmed', 'Scopus']	Report not differentiating via "RA" or "RA+TPA" or "RA+BDNF" protocol
28734998	10.1016/j.toxlet.2017.07.892	oxidative stress with tau hyperphosphorylation in memory impaired 1,2-diacetylbenzene-treated mice	2017	Article	['Pubmed']	Report not differentiating via "RA" or "RA+TPA" or "RA+BDNF" protocol
28798667	10.3389/fncel.2017.00212	the foxp2-driven network in developmental disorders and neurodegeneration	2017	Article	['Pubmed', 'Scopus']	Report not differentiating via "RA" or "RA+TPA" or "RA+BDNF" protocol
28829278	10.1080/01616412.2017.1348681	glucose-6-phosphatase-α participates in dopaminergic differentiation	2017	Article	['Pubmed', 'Scopus']	Report not differentiating via "RA" or "RA+TPA" or "RA+BDNF" protocol
28842646	10.1038/s41598-017-09910-x	a missense mt-nd5 mutation in differentiated parkinson disease cytoplasmic hybrid induces ros-dependent dna damage response amplified by drosha	2017	Article	['Pubmed', 'Scopus']	Included study
nan	10.1007/s13273-017-0017-6	effect of skl2001 on the neuronal survival mechanism in parkinson’s disease	2017	Article	['Scopus']	Report not retrieved
26006268	10.1016/j.neuropharm.2015.05.014	characterizations of a synthetic pituitary adenylate cyclase-activating polypeptide analog displaying potent neuroprotective activity and reduced in vivo cardiovascular side effects in a parkinson's disease model	2016	Article	['Pubmed']	Report not differentiating via "RA" or "RA+TPA" or "RA+BDNF" protocol
26223801	10.1007/s12035-015-9354-4	extremely low frequency magnetic field (elf-mf) exposure sensitizes sh-sy5y cells to the pro-parkinson's disease toxin mpp(.)	2016	Article	['Pubmed', 'Scopus']	Report not retrieved
26295831	10.2174/1871527314666150821101522	novel lactulose and melibiose targeting autophagy to reduce polyq aggregation in cell models of spinocerebellar ataxia 3	2016	Article	['Pubmed', 'Scopus']	Report not retrieved
26364587	10.1002/jcb.25376	the neuroprotective role of insulin against mpp(+) -induced parkinson's disease in differentiated sh-sy5y cells	2016	Article	['Pubmed', 'Scopus', 'Web Of Science']	Included study
26468903	10.1016/j.bbagen.2015.10.007	cellular response of human neuroblastoma cells to α-synuclein fibrils, the main constituent of lewy bodies	2016	Article	['Pubmed']	Report not differentiating via "RA" or "RA+TPA" or "RA+BDNF" protocol
26545632	10.1016/j.neurobiolaging.2015.10.001	a novel histone deacetylase 1 and 2 isoform-specific inhibitor alleviates experimental parkinson's disease	2016	Article	['Pubmed', 'Scopus']	Included study
26695835	10.1002/syn.21881	harnessing the trophic and modulatory potential of statins in a dopaminergic cell line	2016	Article	['Scopus']	Report not differentiating via "RA" or "RA+TPA" or "RA+BDNF" protocol
26769362	10.1016/j.bbadis.2016.01.005	effect of the pituitary adenylate cyclase-activating polypeptide on the autophagic activation observed in in vitro and in vivo models of parkinson's disease	2016	Article	['Pubmed']	Report not differentiating via "RA" or "RA+TPA" or "RA+BDNF" protocol
26856696	10.1186/s12974-016-0488-8	sodium thiosulfate attenuates glial-mediated neuroinflammation in degenerative neurological diseases	2016	Article	['Scopus']	Included study
26866473	10.1089/ars.2015.6478	selenoprotein t exerts an essential oxidoreductase activity that protects dopaminergic neurons in mouse models of parkinson's disease	2016	Article	['Pubmed']	Report not differentiating via "RA" or "RA+TPA" or "RA+BDNF" protocol
26890746	10.3233/jad-150756	stx, a novel membrane estrogen receptor ligand, protects against amyloid-β toxicity	2016	Article	['Pubmed']	Report not differentiating via "RA" or "RA+TPA" or "RA+BDNF" protocol
26957005	10.1186/s12974-016-0519-5	reciprocal signals between microglia and neurons regulate α-synuclein secretion by exophagy through a neuronal cjun-n-terminal kinase-signaling axis	2016	Article	['Pubmed', 'Scopus']	Included study
26981313	10.1155/2016/8716016	comparative mrna expression of eef1a isoforms and a pi3k/akt/mtor pathway in a cellular model of parkinson's disease	2016	Article	['Pubmed', 'Scopus']	Included study
27001148	10.1016/j.nbd.2016.03.015	mic60/mitofilin overexpression alters mitochondrial dynamics and attenuates vulnerability of dopaminergic cells to dopamine and rotenone	2016	Article	['Pubmed', 'Scopus']	Included study
27026709	10.1093/toxsci/kfw052	linking inflammation and parkinson disease: hypochlorous acid generates parkinsonian poisons	2016	Article	['Pubmed', 'Scopus']	Included study
27034775	10.1186/s40035-016-0052-6	methylation status of dj-1 in leukocyte dna of parkinson's disease patients	2016	Article	['Pubmed', 'Scopus']	Report not differentiating via "RA" or "RA+TPA" or "RA+BDNF" protocol
27108049	10.1016/j.bbr.2016.04.036	parkinson's disease-like forelimb akinesia induced by bmk i, a sodium channel modulator	2016	Article	['Pubmed', 'Scopus']	Included study
27163164	10.1016/j.neuro.2016.05.003	polysulfides protect sh-sy5y cells from methylglyoxal-induced toxicity by suppressing protein carbonylation: a possible physiological scavenger for carbonyl stress in the brain	2016	Article	['Pubmed', 'Scopus']	Included study
27163642	10.1016/j.bbrc.2016.05.029	sirt2 regulates insulin sensitivity in insulin resistant neuronal cells	2016	Article	['Scopus']	Included study
27173998	10.1016/j.brainres.2016.05.011	geniposide reduces α-synuclein by blocking microrna-21/lysosome-associated membrane protein 2a interaction in parkinson disease models	2016	Article	['Pubmed', 'Scopus']	Included study
27217159	10.1007/s12031-016-0759-y	inverse expression levels of ephrina3 and ephrina5 contribute to dopaminergic differentiation of human sh-sy5y cells	2016	Article	['Pubmed', 'Scopus']	Report not retrieved
27256286	10.1007/s12640-016-9636-2	a small molecule activator of p300/cbp histone acetyltransferase promotes survival and neurite growth in a cellular model of parkinson's disease	2016	Article	['Pubmed']	Report not retrieved
27364102	10.1016/j.mcn.2016.06.007	lrrk2 interferes with aggresome formation for autophagic clearance	2016	Article	['Pubmed', 'Scopus']	Included study
27366949	10.18632/oncotarget.10314	delta-9-tetrahydrocannabinol protects against mpp+ toxicity in sh-sy5y cells by restoring proteins involved in mitochondrial biogenesis	2016	Article	['Pubmed', 'Scopus']	Included study
27509057	10.18632/oncotarget.11090	increased rab35 expression is a potential biomarker and implicated in the pathogenesis of parkinson's disease	2016	Article	['Pubmed']	Report not differentiating via "RA" or "RA+TPA" or "RA+BDNF" protocol
27646116	10.1016/j.neulet.2016.09.023	insulin on activation of autophagy with integrins and syndecans against mpp(+)-induced α-synuclein neurotoxicity	2016	Article	['Pubmed', 'Scopus']	Included study
28030591	10.1371/journal.pone.0168700	aggregated alpha-synuclein transfer efficiently between cultured human neuron-like cells and localize to lysosomes	2016	Article	['Pubmed', 'Scopus']	Included study
28078037		identification of chaperones in a mpp(+)-induced and atra/tpa-differentiated sh-sy5y cell pd model	2016	Article	['Pubmed']	Included study
nan	10.1111/jnc.13506	dopamine induces mitochondrial depolarization without activating pink1-mediated mitophagy	2016	Article	['Scopus']	Report not differentiating via "RA" or "RA+TPA" or "RA+BDNF" protocol
nan	10.22159/ijpps.2016v8i12.14529	sesamol antagonizes rotenone-induced cell death in sh-sy5y neuronal cells	2016	Article	['Scopus']	Included study
25220617	10.1111/bph.12939	protective role of olesoxime against wild-type α-synuclein-induced toxicity in human neuronally differentiated shsy-5y cells	2015	Article	['Pubmed']	Included study
25681212	10.1016/j.ejcb.2015.01.003	loss of lysosome-associated membrane protein 3 (lamp3) enhances cellular vulnerability against proteasomal inhibition	2015	Article	['Pubmed', 'Scopus']	Included study
25693864	10.1007/s00204-015-1453-5	diquat causes caspase-independent cell death in sh-sy5y cells by production of ros independently of mitochondria	2015	Article	['Scopus']	Report not differentiating via "RA" or "RA+TPA" or "RA+BDNF" protocol
25769802	10.1016/j.neulet.2015.03.010	neuroprotective role of sphingosine-1-phosphate in l-bmaa treated neuroblastoma cells (sh-sy5y)	2015	Article	['Pubmed', 'Scopus']	Report not differentiating via "RA" or "RA+TPA" or "RA+BDNF" protocol
25814668	10.1074/jbc.m114.625962	microrna-7 promotes glycolysis to protect against 1-methyl-4-phenylpyridinium-induced cell death	2015	Article	['Pubmed', 'Scopus']	Report not differentiating via "RA" or "RA+TPA" or "RA+BDNF" protocol
26094622	10.1111/jnc.13201	2, 2'- and 4, 4'-cyanines are transporter-independent in vitro dopaminergic toxins with the specificity and mechanism of toxicity similar to mpp⁺	2015	Article	['Pubmed', 'Scopus']	Report not differentiating via "RA" or "RA+TPA" or "RA+BDNF" protocol
26287258	10.3390/biom5031634	toxic oligomeric alpha-synuclein variants present in human parkinson's disease brains are differentially generated in mammalian cell models	2015	Article	['Pubmed', 'Scopus']	Included study
26295827	10.2174/1871527314666150821102823	the association of palmitoylethanolamide with luteolin decreases neuroinflammation and stimulates autophagy in parkinson’s disease model	2015	Article	['Scopus']	Report not retrieved
26384650	10.1186/s13041-015-0145-7	leucine-rich repeat kinase 2 (lrrk2) phosphorylates p53 and induces p21(waf1/cip1) expression	2015	Article	['Pubmed', 'Scopus']	Included study
26453926	10.1016/j.freeradbiomed.2015.09.010	microrna-7 activates nrf2 pathway by targeting keap1 expression	2015	Article	['Pubmed']	Report not differentiating via "RA" or "RA+TPA" or "RA+BDNF" protocol
26556726	10.1016/j.tiv.2015.11.004	the neuroprotection of cannabidiol against mpp⁺-induced toxicity in pc12 cells involves trka receptors, upregulation of axonal and synaptic proteins, neuritogenesis, and might be relevant to parkinson's disease	2015	Article	['Pubmed', 'Scopus']	Included study
26634154	10.1155/2015/734703	differential expression of tyrosine hydroxylase protein and apoptosis-related genes in differentiated and undifferentiated sh-sy5y neuroblastoma cells treated with mpp(.)	2015	Article	['Pubmed', 'Scopus']	Included study
26649942	10.1080/15548627.2015.1100930	a pivotal role of fos-mediated becn1/beclin 1 upregulation in dopamine d2 and d3 receptor agonist-induced autophagy activation	2015	Article	['Pubmed', 'Scopus']	Included study
nan	10.1142/s0219519415500694	elasticity of differentiated and undifferentiated human neuroblastoma cells characterized by atomic force microscopy	2015	Article	['Scopus']	Included study
24151868	10.1111/jnc.12494	beyond the mitochondrion: cytosolic pink1 remodels dendrites through protein kinase a	2014	Article	['Pubmed', 'Scopus']	Report not differentiating via "RA" or "RA+TPA" or "RA+BDNF" protocol
24269733	10.1016/j.nbd.2013.11.002	the protective role of amp-activated protein kinase in alpha-synuclein neurotoxicity in vitro	2014	Article	['Pubmed', 'Scopus']	Included study
24291744	10.1016/j.ydbio.2013.11.015	abnormal differentiation of dopaminergic neurons in zebrafish trpm7 mutant larvae impairs development of the motor pattern	2014	Article	['Pubmed', 'Scopus']	Included study
24341912	10.1111/jnc.12629	snj-1945, a calpain inhibitor, protects sh-sy5y cells against mpp(+) and rotenone	2014	Article	['Pubmed', 'Scopus']	Included study
24374061	10.1016/j.expneurol.2013.12.012	pparγ activation rescues mitochondrial function from inhibition of complex i and loss of pink1	2014	Article	['Pubmed']	Included study
24508709	10.1016/j.neuropharm.2014.01.045	the p2x7 receptor antagonist brilliant blue g attenuates contralateral rotations in a rat model of parkinsonism through a combined control of synaptotoxicity, neurotoxicity and gliosis	2014	Article	['Pubmed', 'Scopus']	Included study
24713472	10.1016/j.neuropharm.2014.03.019	neuroprotective effects of metabotropic glutamate receptor group ii and iii activators against mpp(+)-induced cell death in human neuroblastoma sh-sy5y cells: the impact of cell differentiation state	2014	Article	['Pubmed', 'Scopus']	Included study
24796676	10.1016/j.bbrc.2014.04.105	neurotropic and neuroprotective activities of the earthworm peptide lumbricusin	2014	Article	['Pubmed']	Report not differentiating via "RA" or "RA+TPA" or "RA+BDNF" protocol
24851856	10.3233/jad-140267	cerebrospinal fluid levels of a 20-22 kda nh2 fragment of human tau provide a novel neuronal injury biomarker in alzheimer's disease and other dementias	2014	Article	['Scopus']	Report not differentiating via "RA" or "RA+TPA" or "RA+BDNF" protocol
24947832	10.1111/jnc.12798	differential protein-protein interactions of lrrk1 and lrrk2 indicate roles in distinct cellular signaling pathways	2014	Article	['Pubmed']	Report not differentiating via "RA" or "RA+TPA" or "RA+BDNF" protocol
25029497	10.1371/journal.pone.0101392	fbxo7 y52c polymorphism as a potential protective factor in parkinson's disease	2014	Article	['Pubmed', 'Scopus']	Report not differentiating via "RA" or "RA+TPA" or "RA+BDNF" protocol
25081478	10.1111/jnc.12844	bioenergetic adaptation in response to autophagy regulators during rotenone exposure	2014	Article	['Pubmed', 'Scopus']	Report not differentiating via "RA" or "RA+TPA" or "RA+BDNF" protocol
25232110	10.1523/jneurosci.0985-14.2014	microrna-7 protects against 1-methyl-4-phenylpyridinium-induced cell death by targeting rela	2014	Article	['Pubmed', 'Scopus']	Report not differentiating via "RA" or "RA+TPA" or "RA+BDNF" protocol
22869031	10.1038/mp.2012.115	latrepirdine stimulates autophagy and reduces accumulation of α-synuclein in cells and in mouse brain	2013	Article	['Pubmed', 'Scopus']	Included study
23098801	10.1016/j.neuroscience.2012.10.033	neurotoxins released from interferon-gamma-stimulated human astrocytes	2013	Article	['Pubmed', 'Scopus']	Included study
23106698	10.1111/jnc.12068	ω-3 fatty acid eicosapentaenoic acid attenuates mpp+-induced neurodegeneration in fully differentiated human sh-sy5y and primary mesencephalic cells	2013	Article	['Pubmed', 'Scopus']	Included study
23307753	10.1007/s12640-012-9374-z	the extent of neurodegeneration and neuroprotection in two chemical in vitro models related to parkinson's disease is critically dependent on cell culture conditions	2013	Article	['Pubmed', 'Scopus']	Report not retrieved
23333298	10.1016/j.febslet.2013.01.008	the secreted oligomeric form of α-synuclein affects multiple steps of membrane trafficking	2013	Article	['Pubmed', 'Scopus']	Report not differentiating via "RA" or "RA+TPA" or "RA+BDNF" protocol
23373701	10.1111/jnc.12178	dopamine d2 receptor activation leads to an up-regulation of glial cell line-derived neurotrophic factor via gβγ-erk1/2-dependent induction of zif268	2013	Article	['Scopus']	Included study
23380076	10.1016/j.neuint.2013.01.024	tissue transglutaminase cross-links beclin 1 and regulates autophagy in mpp⁺-treated human sh-sy5y cells	2013	Article	['Pubmed', 'Scopus']	Included study
23403713	10.1039/c3lc41224e	microfluidic construction of minimalistic neuronal co-cultures	2013	Article	['Pubmed']	Report not retrieved
23580063	10.1371/journal.pone.0060674	loss of β-glucocerebrosidase activity does not affect alpha-synuclein levels or lysosomal function in neuronal cells	2013	Article	['Pubmed', 'Scopus']	Included study
23653325	10.1002/jnr.23241	parkinson's disease cybrids, differentiated or undifferentiated, maintain morphological and biochemical phenotypes different from those of control cybrids	2013	Article	['Pubmed', 'Scopus']	Included study
23673382	10.4161/rna.24813	upregulation of a small vault rna (svtrna2-1a) is an early event in parkinson disease and induces neuronal dysfunction	2013	Article	['Pubmed', 'Scopus']	Included study
23710172	10.1155/2013/347312	differential effects of methyl-4-phenylpyridinium ion, rotenone, and paraquat on differentiated sh-sy5y cells	2013	Article	['Pubmed', 'Scopus']	Included study
23717608	10.1371/journal.pone.0064389	regulated expression of lentivirus-mediated gdnf in human bone marrow-derived mesenchymal stem cells and its neuroprotection on dopaminergic cells in vitro	2013	Article	['Pubmed', 'Scopus']	Report not differentiating via "RA" or "RA+TPA" or "RA+BDNF" protocol
23724009	10.1371/journal.pone.0063862	phenotypic characterization of retinoic acid differentiated sh-sy5y cells by transcriptional profiling	2013	Article	['Pubmed', 'Scopus']	Included study
23831389	10.1016/j.mcn.2013.06.006	bmp2 and gdf5 induce neuronal differentiation through a smad dependant pathway in a model of human midbrain dopaminergic neurons	2013	Article	['Pubmed', 'Scopus']	Report not differentiating via "RA" or "RA+TPA" or "RA+BDNF" protocol
23891486	10.1016/j.neurobiolaging.2013.06.006	deregulation of calcium homeostasis mediates secreted α-synuclein-induced neurotoxicity	2013	Article	['Scopus']	Included study
23918470	10.1002/glia.22553	nosh-aspirin (nbs-1120), a novel nitric oxide and hydrogen sulfide releasing hybrid, attenuates neuroinflammation induced by microglial and astrocytic activation: a new candidate for treatment of neurodegenerative disorders	2013	Article	['Pubmed', 'Scopus']	Included study
23959866	10.1073/pnas.1216844110	pink1 regulates histone h3 trimethylation and gene expression by interaction with the polycomb protein eed/wait1	2013	Retracted	['Pubmed', 'Scopus']	no "Article" record
23971408	10.1021/pr400758d	quantitative proteomics reveals oxygen-dependent changes in neuronal mitochondria affecting function and sensitivity to rotenone	2013	Article	['Pubmed']	Included study
23996657	10.1002/jnr.23276	ascorbate prevents cell death from prolonged exposure to glutamate in an in vitro model of human dopaminergic neurons	2013	Article	['Pubmed', 'Scopus']	Report not differentiating via "RA" or "RA+TPA" or "RA+BDNF" protocol
24142350	10.1007/s11064-013-1181-2	protective effects of zonisamide against rotenone-induced neurotoxicity	2013	Article	['Pubmed', 'Scopus']	Report not retrieved
25206648	10.3969/j.issn.1673-5374.2013.35.001	nanomolar concentration of alpha-synuclein enhances dopaminergic neuronal survival via akt pathway	2013	Article	['Pubmed', 'Scopus']	Report not retrieved
21805293	10.1007/s00726-011-0994-z	protective effects of agmatine in rotenone-induced damage of human sh-sy5y neuroblastoma cells: fourier transform infrared spectroscopy analysis in a model of parkinson's disease	2012	Article	['Pubmed', 'Scopus']	Report not retrieved
21856379	10.1016/j.bbagen.2011.08.007	overexpression of tfam, nrf-1 and myr-akt protects the mpp(+)-induced mitochondrial dysfunctions in neuronal cells	2012	Article	['Pubmed', 'Scopus']	Included study
21858606	10.1007/s12640-011-9266-7	neurotrophic effects of growth/differentiation factor 5 in a neuronal cell line	2012	Article	['Pubmed', 'Scopus']	Report not retrieved
22051113	10.1016/j.nbd.2011.10.012	increase in endoplasmic reticulum-associated tissue transglutaminase and enzymatic activation in a cellular model of parkinson's disease	2012	Article	['Pubmed', 'Scopus']	Included study
22113202	10.4161/auto.8.1.18313	isorhynchophylline, a natural alkaloid, promotes the degradation of alpha-synuclein in neuronal cells via inducing autophagy	2012	Article	['Pubmed', 'Scopus']	Report not differentiating via "RA" or "RA+TPA" or "RA+BDNF" protocol
22155091	10.1016/j.neulet.2011.11.035	differentially expressed gene profile in the 6-hydroxy-dopamine-induced cell culture model of parkinson's disease	2012	Article	['Pubmed']	Report not differentiating via "RA" or "RA+TPA" or "RA+BDNF" protocol
22228096	10.1093/hmg/dds003	lrrk2 regulates mitochondrial dynamics and function through direct interaction with dlp1	2012	Article	['Pubmed', 'Scopus']	Report not differentiating via "RA" or "RA+TPA" or "RA+BDNF" protocol
22236282	10.1111/j.1365-2990.2011.01248.x	δ⁹-tetrahydrocannabinol (δ⁹-thc) exerts a direct neuroprotective effect in a human cell culture model of parkinson's disease	2012	Article	['Pubmed', 'Scopus']	Included study
22271527	10.1007/s12640-012-9311-1	evaluation of the neurotoxic/neuroprotective role of organoselenides using differentiated human neuroblastoma sh-sy5y cell line challenged with 6-hydroxydopamine	2012	Article	['Pubmed', 'Scopus']	Report not retrieved
22302610	10.1007/s10534-012-9525-y	the dopamine metabolite aminochrome inhibits mitochondrial complex i and modifies the expression of iron transporters dmt1 and fpn1	2012	Article	['Pubmed', 'Scopus']	Report not retrieved
22555455	10.1038/cdd.2012.55	the caspase 6 derived n-terminal fragment of dj-1 promotes apoptosis via increased ros production	2012	Article	['Pubmed', 'Scopus']	Report not differentiating via "RA" or "RA+TPA" or "RA+BDNF" protocol
22558197	10.1371/journal.pone.0035678	tau-mediated nuclear depletion and cytoplasmic accumulation of sfpq in alzheimer's and pick's disease	2012	Article	['Pubmed']	Included study
22771470	10.1016/j.freeradbiomed.2012.06.035	biophysical properties and cellular toxicity of covalent crosslinked oligomers of α-synuclein formed by photoinduced side-chain tyrosyl radicals	2012	Article	['Pubmed', 'Scopus']	Included study
22821477	10.1007/s11064-012-0838-6	differential toxicity of 6-hydroxydopamine in sh-sy5y human neuroblastoma cells and rat brain mitochondria: protective role of catalase and superoxide dismutase	2012	Article	['Pubmed']	Report not retrieved
22884615	10.1016/j.neulet.2012.07.057	protective effects of 27- and 24-hydroxycholesterol against staurosporine-induced cell death in undifferentiated neuroblastoma sh-sy5y cells	2012	Article	['Pubmed', 'Scopus']	Report not differentiating via "RA" or "RA+TPA" or "RA+BDNF" protocol
22970265	10.1371/journal.pone.0044610	distinct effects of rotenone, 1-methyl-4-phenylpyridinium and 6-hydroxydopamine on cellular bioenergetics and cell death	2012	Article	['Pubmed', 'Scopus']	Included study
23028833	10.1371/journal.pone.0045183	the role of alpha-synuclein in melanin synthesis in melanoma and dopaminergic neuronal cells	2012	Article	['Pubmed']	Report not differentiating via "RA" or "RA+TPA" or "RA+BDNF" protocol
23259041	10.1021/cn300145z	rotenone inhibits autophagic flux prior to inducing cell death	2012	Article	['Pubmed', 'Scopus']	Included study
nan	10.1007/s13206-012-6209-1	lipopolysaccharide-mediated protein expression profiling on neuronal differentiated sh-sy5y cells	2012	Article	['Scopus']	Report not retrieved
21536104	10.1016/j.neulet.2011.04.041	neuroprotective effects of tenuigenin in a sh-sy5y cell model with 6-ohda-induced injury	2011	Article	['Pubmed', 'Scopus']	Report not differentiating via "RA" or "RA+TPA" or "RA+BDNF" protocol
21558425	10.1093/hmg/ddr210	microrna profiling of parkinson's disease brains identifies early downregulation of mir-34b/c which modulate mitochondrial function	2011	Article	['Pubmed', 'Scopus']	Included study
21592408	10.1186/1749-8546-6-19	neuroprotective effects of ginsenosides rh1 and rg2 on neuronal cells	2011	Article	['Pubmed', 'Scopus']	Report not differentiating via "RA" or "RA+TPA" or "RA+BDNF" protocol
21672570	10.1016/j.neuint.2011.05.006	changes in iron-regulatory gene expression occur in human cell culture models of parkinson's disease	2011	Article	['Pubmed', 'Scopus']	Included study
21842654	10.4268/cjcmm20110924	protective effects of puerarin against 1-methyl-4-phenylpyridinium-induced mitochondrial apoptotic death in differentiated sh-sy5y cells	2011	Article	['Scopus']	Report not retrieved
21848810	10.1111/j.1471-4159.2011.07431.x	n-terminal deletion does not affect α-synuclein membrane binding, self-association and toxicity in human neuroblastoma cells, unlike yeast	2011	Article	['Pubmed']	Included study
nan	10.1007/978-1-61779-077-5_19	catecholaminergic cell lines for the study of dopamine metabolism and neurotoxicity	2011	Article	['Scopus']	Report not retrieved
nan	10.1007/978-1-61779-111-6_16	high-throughput high-content functional image analysis of neuronal proteins implicated in parkinson's disease	2011	Article	['Scopus']	Included study
19544392	10.1002/glia.20905	hydrogen sulfide-releasing nsaids attenuate neuroinflammation induced by microglial and astrocytic activation	2010	Article	['Scopus']	Report not differentiating via "RA" or "RA+TPA" or "RA+BDNF" protocol
19649707	10.1007/s11064-009-0038-1	genome-wide microarray analysis of the differential neuroprotective effects of antioxidants in neuroblastoma cells overexpressing the familial parkinson's disease alpha-synuclein a53t mutation	2010	Article	['Pubmed']	Report not retrieved
19763737	10.1007/s12640-009-9109-y	mitochondrial uncoupling protein-2 (ucp2) mediates leptin protection against mpp+ toxicity in neuronal cells	2010	Article	['Pubmed', 'Scopus']	Report not differentiating via "RA" or "RA+TPA" or "RA+BDNF" protocol
19895843	10.1016/j.neuro.2009.10.015	why sh-sy5y cells should be differentiated	2010	Letter	['Scopus']	no "Article" record
20026175	10.1016/j.neulet.2009.12.028	a pro-drug of the green tea polyphenol (-)-epigallocatechin-3-gallate (egcg) prevents differentiated sh-sy5y cells from toxicity induced by 6-hydroxydopamine	2010	Article	['Pubmed', 'Scopus']	Included study
20067585	10.1111/j.1471-4159.2010.06581.x	the neuron-specific isoform of glycogen synthase kinase-3beta is required for axon growth	2010	Article	['Pubmed', 'Scopus']	Included study
20084477	10.1007/s12192-009-0167-0	heteromeric complexes of heat shock protein 70 (hsp70) family members, including hsp70b', in differentiated human neuronal cells	2010	Article	['Pubmed', 'Scopus']	Included study
20158462	10.2174/156720210790820181	human tooth germ stem cells preserve neuro-protective effects after long-term cryo-preservation	2010	Article	['Pubmed', 'Scopus']	Report not retrieved
20334438	10.1021/pr901102d	differential effects of wild-type and a53t mutant isoform of alpha-synuclein on the mitochondrial proteome of differentiated sh-sy5y cells	2010	Article	['Pubmed', 'Scopus']	Report not retrieved
20380819	10.1016/j.brainres.2010.03.102	comparison between proliferative and neuron-like sh-sy5y cells as an in vitro model for parkinson disease studies	2010	Article	['Pubmed', 'Scopus']	Included study
20484626	10.1523/jneurosci.5699-09.2010	cell-produced alpha-synuclein is secreted in a calcium-dependent manner by exosomes and impacts neuronal survival	2010	Article	['Pubmed', 'Scopus']	Included study
20497720	10.3760/cma.j.issn.0366-6999.2010.08.021	sh-sy5y human neuroblastoma cell line: in vitro cell model of dopaminergic neurons in parkinson's disease	2010	Review	['Pubmed', 'Scopus']	no "Article" record
20534000	10.1111/j.1471-4159.2010.06838.x	low-dose bafilomycin attenuates neuronal cell death associated with autophagy-lysosome pathway dysfunction	2010	Article	['Pubmed', 'Scopus']	Included study
20600601	10.1016/j.neulet.2010.06.058	zonisamide reduces cell death in sh-sy5y cells via an anti-apoptotic effect and by upregulating mnsod	2010	Article	['Pubmed']	Included study
20869113	10.1016/j.npep.2010.08.004	protective effects of trh and its analogues against various cytotoxic agents in retinoic acid (ra)-differentiated human neuroblastoma sh-sy5y cells	2010	Article	['Pubmed', 'Scopus']	Included study
nan	10.3969/j.issn.1673-5374.2010.20.001	two potentially specific but relevant patterns of proteomic change: response of sh-sy5y cells to differentiation with retinoic acid followed by phorbol ester 12-o-tetradecanoyl-phorbol-13-acetate, and susceptibility of differentiated cells to dopamine	2010	Article	['Scopus']	Report not retrieved
18325635	10.1016/j.neurobiolaging.2008.01.001	microglial responses to dopamine in a cell culture model of parkinson's disease	2009	Article	['Pubmed', 'Scopus']	Included study
19056420	10.1016/j.neuro.2008.11.001	effects of all-trans-retinoic acid on human sh-sy5y neuroblastoma as in vitro model in neurotoxicity research	2009	Article	['Pubmed', 'Scopus']	Included study
19141614	10.1074/jbc.m806559200	detecting morphologically distinct oligomeric forms of alpha-synuclein	2009	Article	['Pubmed', 'Scopus']	Included study
19221405	10.3233/jad-2009-1048	(-)-epigallocatechin-3-gallate protects sh-sy5y cells against 6-ohda-induced cell death through stat3 activation	2009	Article	['Pubmed']	Report not differentiating via "RA" or "RA+TPA" or "RA+BDNF" protocol
19327378	10.1016/j.pbb.2009.03.008	baicalein exerts neuroprotective effects in 6-hydroxydopamine-induced experimental parkinsonism in vivo and in vitro	2009	Article	['Pubmed', 'Scopus']	Report not differentiating via "RA" or "RA+TPA" or "RA+BDNF" protocol
19332121	10.1016/j.nbd.2009.03.004	proteomic identification of dopamine-conjugated proteins from isolated rat brain mitochondria and sh-sy5y cells	2009	Article	['Pubmed', 'Scopus']	Included study
19379715	10.1016/j.bbrc.2009.04.048	modulation effect of filamentous phage on alpha-synuclein aggregation	2009	Article	['Pubmed', 'Scopus']	Included study
19436756	10.1371/journal.pone.0005515	abberant alpha-synuclein confers toxicity to neurons in part through inhibition of chaperone-mediated autophagy	2009	Article	['Pubmed', 'Scopus']	Included study
19476547	10.1111/j.1471-4159.2009.06054.x	inducible over-expression of wild type alpha-synuclein in human neuronal cells leads to caspase-dependent non-apoptotic death	2009	Article	['Pubmed']	Included study
19617636	10.1093/hmg/ddp327	parkin protects mitochondrial genome integrity and supports mitochondrial dna repair	2009	Article	['Pubmed', 'Scopus']	Included study
19625296	10.1093/hmg/ddp337	mutations in the lrrk2 roc-cor tandem domain link parkinson's disease to wnt signalling pathways	2009	Article	['Pubmed', 'Scopus']	Included study
19835929	10.1016/j.neulet.2009.10.037	hdac inhibitor trichostatin a-inhibited survival of dopaminergic neuronal cells	2009	Article	['Scopus']	Report not differentiating via "RA" or "RA+TPA" or "RA+BDNF" protocol
17913302	10.1016/j.neuint.2007.08.018	9-methyl-beta-carboline up-regulates the appearance of differentiated dopaminergic neurones in primary mesencephalic culture	2008	Article	['Pubmed', 'Scopus']	Included study
18021296	10.1111/j.1471-4159.2007.05130.x	assessment of the direct and indirect effects of mpp+ and dopamine on the human proteasome: implications for parkinson's disease aetiology	2008	Article	['Pubmed']	Report not differentiating via "RA" or "RA+TPA" or "RA+BDNF" protocol
18079140	10.1093/toxsci/kfm302	synergistic neurotoxic effects of arsenic and dopamine in human dopaminergic neuroblastoma sh-sy5y cells	2008	Article	['Pubmed', 'Scopus']	Report not differentiating via "RA" or "RA+TPA" or "RA+BDNF" protocol
18097693	10.1007/s10048-007-0114-0	rna interference of lrrk2-microarray expression analysis of a parkinson's disease key player	2008	Article	['Pubmed', 'Scopus']	Report not retrieved
18182054	10.1111/j.1471-4159.2008.05217.x	role of autophagy in g2019s-lrrk2-associated neurite shortening in differentiated sh-sy5y cells	2008	Article	['Pubmed', 'Scopus']	Included study
18355641	10.1016/j.brainresbull.2007.10.035	differences between normal and alpha-synuclein overexpressing sh-sy5y neuroblastoma cells after abeta(1-42) and nac treatment	2008	Article	['Pubmed', 'Scopus']	Included study
18359086	10.1016/j.neuro.2008.02.001	cigarette smoke, nicotine and cotinine protect against 6-hydroxydopamine-induced toxicity in sh-sy5y cells	2008	Article	['Pubmed', 'Scopus']	Included study
18410503	10.1111/j.1471-4159.2008.05406.x	alpha-synuclein aggregation and cell death triggered by energy deprivation and dopamine overload are counteracted by d2/d3 receptor activation	2008	Article	['Pubmed', 'Scopus']	Included study
18646205	10.1002/jnr.21774	pitx3-transfected astrocytes secrete brain-derived neurotrophic factor and glial cell line-derived neurotrophic factor and protect dopamine neurons in mesencephalon cultures	2008	Article	['Pubmed', 'Scopus']	Report not differentiating via "RA" or "RA+TPA" or "RA+BDNF" protocol
19014385	10.1111/j.1471-4159.2008.05736.x	differential effects of 24-hydroxycholesterol and 27-hydroxycholesterol on tyrosine hydroxylase and alpha-synuclein in human neuroblastoma sh-sy5y cells	2008	Retracted	['Pubmed', 'Scopus']	no "Article" record
19114014	10.1186/1750-1326-3-21	chronic, low-dose rotenone reproduces lewy neurites found in early stages of parkinson's disease, reduces mitochondrial movement and slowly kills differentiated sh-sy5y neural cells	2008	Article	['Pubmed', 'Scopus', 'Web Of Science']	Report not differentiating via "RA" or "RA+TPA" or "RA+BDNF" protocol
16959469	10.1016/j.ygeno.2006.07.009	isolation, expression, and characterization of the human zcrb1 gene mapped to 12q12	2007	Article	['Pubmed']	Report not differentiating via "RA" or "RA+TPA" or "RA+BDNF" protocol
17144902	10.1111/j.1471-4159.2006.04258.x	therapeutic targets and potential of the novel brain- permeable multifunctional iron chelator-monoamine oxidase inhibitor drug, m-30, for the treatment of alzheimer's disease	2007	Article	['Pubmed', 'Scopus']	Report not differentiating via "RA" or "RA+TPA" or "RA+BDNF" protocol
17350004	10.1016/j.febslet.2007.02.054	overexpression of pitx3 upregulates expression of bdnf and gdnf in sh-sy5y cells and primary ventral mesencephalic cultures	2007	Article	['Pubmed', 'Scopus']	Report not differentiating via "RA" or "RA+TPA" or "RA+BDNF" protocol
17475405	10.1016/j.neulet.2007.03.070	dopaminergic differentiation of human mesenchymal stem cells--utilization of bioassay for tyrosine hydroxylase expression	2007	Article	['Pubmed', 'Scopus']	Included study
17482356	10.1016/j.neulet.2007.04.029	modulation of tyrosine hydroxylase expression by melatonin in human sh-sy5y neuroblastoma cells	2007	Article	['Pubmed', 'Scopus']	Included study
17640565	10.1016/j.freeradbiomed.2007.05.011	a novel approach of proteomics and transcriptomics to study the mechanism of action of the antioxidant-iron chelator green tea polyphenol (-)-epigallocatechin-3-gallate	2007	Article	['Pubmed']	Report not differentiating via "RA" or "RA+TPA" or "RA+BDNF" protocol
17680997	10.1111/j.1471-4159.2007.04785.x	the neuroprotective effect of activin a and b: implication for neurodegenerative diseases	2007	Article	['Pubmed']	Report not differentiating via "RA" or "RA+TPA" or "RA+BDNF" protocol
17908043	10.2174/156720507781788927	neurorescue activity, app regulation and amyloid-beta peptide reduction by novel multi-functional brain permeable iron- chelating- antioxidants, m-30 and green tea polyphenol, egcg	2007	Conference paper	['Pubmed', 'Scopus']	no "Article" record
17921876	10.1097/wnr.0b013e3282f0d3db	dopamine induces tnfalpha and tnf-r1 expression in sh-sy5y human neuroblastoma cells	2007	Article	['Pubmed', 'Scopus']	Report not retrieved
17982873	10.1007/978-3-211-73574-9_3	neuronal differentiation and long-term culture of the human neuroblastoma line sh-sy5y	2007	Article	['Pubmed', 'Scopus', 'Web Of Science']	Report not retrieved
16868795	10.1007/s00702-006-0495-5	cytotoxicity of chloral-derived beta-carbolines is not specific towards neuronal nor dopaminergic cells	2006	Article	['Pubmed']	Report not retrieved
16584840	10.1016/j.neulet.2005.09.086	proteasomal inhibition hypersensitizes differentiated neuroblastoma cells to oxidative damage	2006	Article	['Pubmed', 'Scopus']	Report not differentiating via "RA" or "RA+TPA" or "RA+BDNF" protocol
16749908	10.1111/j.1471-4159.2006.03902.x	differential protection against mptp or methamphetamine toxicity in dopamine neurons by deletion of ppn/ofq expression	2006	Article	['Pubmed', 'Scopus']	Included study
16876317	10.1016/j.neulet.2006.06.061	the role of tissue transglutaminase in 1-methyl-4-phenylpyridinium (mpp+)-induced toxicity in differentiated human sh-sy5y neuroblastoma cells	2006	Article	['Pubmed', 'Scopus']	Included study
16917840	10.1002/jnr.21021	d-beta-hydroxybutyrate protects dopaminergic sh-sy5y cells in a rotenone model of parkinson's disease	2006	Article	['Pubmed', 'Scopus']	Included study
17135412	10.1523/jneurosci.3719-06.2006	transplantation of human neural stem cells exerts neuroprotection in a rat model of parkinson's disease	2006	Article	['Pubmed', 'Scopus']	Report not differentiating via "RA" or "RA+TPA" or "RA+BDNF" protocol
15635600	10.1002/jnr.20374	upregulation of clusterin/apolipoprotein j in lactacystin-treated sh-sy5y cells	2005	Article	['Pubmed', 'Scopus']	Included study
16155345	10.3233/jad-2005-8102	dna damage induces cdk2 protein levels and histone h2b phosphorylation in sh-sy5y neuroblastoma cells	2005	Article	['Pubmed', 'Scopus']	Included study
14978195	10.1124/jpet.103.062414	s32504, a novel naphtoxazine agonist at dopamine d3/d2 receptors: ii. actions in rodent, primate, and cellular models of antiparkinsonian activity in comparison to ropinirole	2004	Article	['Pubmed']	Report not differentiating via "RA" or "RA+TPA" or "RA+BDNF" protocol
15019567	10.1016/j.brainres.2003.11.073	inhibition of mixed lineage kinase 3 attenuates mpp+-induced neurotoxicity in sh-sy5y cells	2004	Article	['Pubmed', 'Scopus']	Included study
15087238	10.1016/j.ejphar.2004.03.006	cabergoline protects sh-sy5y neuronal cells in an in vitro model of ischemia	2004	Article	['Pubmed', 'Scopus']	Included study
15122920	10.1021/bi036114f	differential cytotoxicity of human wild type and mutant alpha-synuclein in human neuroblastoma sh-sy5y cells in the presence of dopamine	2004	Article	['Pubmed']	Report not differentiating via "RA" or "RA+TPA" or "RA+BDNF" protocol
15196967	10.1016/j.brainres.2004.04.018	accelerated alpha-synuclein aggregation after differentiation of sh-sy5y neuroblastoma cells	2004	Article	['Pubmed', 'Scopus']	Included study
15353226	10.1016/j.brainres.2004.07.026	identification of the protein disulfide isomerase family member pdip in experimental parkinson's disease and lewy body pathology	2004	Article	['Pubmed', 'Scopus']	Included study
15473989	10.1016/j.expneurol.2004.06.021	involvement of dopamine d(2)/d(3) receptors and bdnf in the neuroprotective effects of s32504 and pramipexole against 1-methyl-4-phenylpyridinium in terminally differentiated sh-sy5y cells	2004	Article	['Pubmed', 'Scopus']	Included study
15519605	10.1016/j.taap.2004.04.019	paraquat induces oxidative stress and neuronal cell death; neuroprotection by water-soluble coenzyme q10	2004	Article	['Pubmed']	Included study
nan	10.1016/s0531-5131(03)01573-5	hemiparkinsonian rat models: different sensitivity of dopaminergic neurotoxins	2004	Article	['Scopus']	Report not differentiating via "RA" or "RA+TPA" or "RA+BDNF" protocol
12871590	10.1046/j.1471-4159.2003.01885.x	characterization of chronic low-level proteasome inhibition on neural homeostasis	2003	Article	['Pubmed', 'Scopus']	Report not differentiating via "RA" or "RA+TPA" or "RA+BDNF" protocol
14637109	10.1016/s0014-4886(03)00353-4	neuroprotective effects of the novel d3/d2 receptor agonist and antiparkinson agent, s32504, in vitro against 1-methyl-4-phenylpyridinium (mpp+) and in vivo against 1-methyl-4-phenyl-1,2,3,6-tetrahydropyridine (mptp): a comparison to ropinirole	2003	Article	['Pubmed', 'Scopus']	Included study
14649730	10.1023/a:1026179926780	cdna microarray analysis of changes in gene expression associated with mpp+ toxicity in sh-sy5y cells	2003	Article	['Scopus']	Report not retrieved
15111235	10.1007/bf03033178	terminally differentiated sh-sy5y cells provide a model system for studying neuroprotective effects of dopamine agonists	2003	Article	['Scopus']	Report not retrieved
9310301	10.1016/s0304-3940(97)00607-1	a neurotoxin n-methyl(r)salsolinol induces apoptotic cell death in differentiated human dopaminergic neuroblastoma sh-sy5y cells	1997	Article	['Pubmed', 'Scopus']	Included study
7595666	10.1007/bf01257373	the morphology of human neuroblastoma cell grafts in the kainic acid-lesioned basal ganglia of the rat	1995	Article	['Pubmed', 'Scopus']	Report not differentiating via "RA" or "RA+TPA" or "RA+BDNF" protocol

## Sheet: Screening of "included studies"
PMID	Doi	Title	Year	Type of Protocol	Diff. vs undiff. comparison
32060981	10.1096/fj.201902191rr	cobalt nanoparticles trigger ferroptosis-like cell death (oxytosis) in neuronal cells: potential implications for neurodegenerative disease	2020	RA	YES
34256685	10.1080/01616412.2021.1952512	the effects of neuronal cell differentiation on trpm7, trpm8 and trpv1 channels in the model of parkinson's disease	2022	RA	YES
15196967	10.1016/j.brainres.2004.04.018	accelerated alpha-synuclein aggregation after differentiation of sh-sy5y neuroblastoma cells	2004	RA+BDNF	YES
17482356	10.1016/j.neulet.2007.04.029	modulation of tyrosine hydroxylase expression by melatonin in human sh-sy5y neuroblastoma cells	2007	RA	YES
18325635	10.1016/j.neurobiolaging.2008.01.001	microglial responses to dopamine in a cell culture model of parkinson's disease	2009	RA, RA+BDNF	YES
18410503	10.1111/j.1471-4159.2008.05406.x	alpha-synuclein aggregation and cell death triggered by energy deprivation and dopamine overload are counteracted by d2/d3 receptor activation	2008	RA+TPA	YES
19056420	10.1016/j.neuro.2008.11.001	effects of all-trans-retinoic acid on human sh-sy5y neuroblastoma as in vitro model in neurotoxicity research	2009	RA	YES
20380819	10.1016/j.brainres.2010.03.102	comparison between proliferative and neuron-like sh-sy5y cells as an in vitro model for parkinson disease studies	2010	RA	YES
21856379	10.1016/j.bbagen.2011.08.007	overexpression of tfam, nrf-1 and myr-akt protects the mpp(+)-induced mitochondrial dysfunctions in neuronal cells	2012	RA+BDNF	YES
23653325	10.1002/jnr.23241	parkinson's disease cybrids, differentiated or undifferentiated, maintain morphological and biochemical phenotypes different from those of control cybrids	2013	RA	YES
23724009	10.1371/journal.pone.0063862	phenotypic characterization of retinoic acid differentiated sh-sy5y cells by transcriptional profiling	2013	RA	YES
24341912	10.1111/jnc.12629	snj-1945, a calpain inhibitor, protects sh-sy5y cells against mpp(+) and rotenone	2014	RA, RA+TPA, RA+BDNF	YES
26649942	10.1080/15548627.2015.1100930	a pivotal role of fos-mediated becn1/beclin 1 upregulation in dopamine d2 and d3 receptor agonist-induced autophagy activation	2015	RA+TPA	YES
26981313	10.1155/2016/8716016	comparative mrna expression of eef1a isoforms and a pi3k/akt/mtor pathway in a cellular model of parkinson's disease	2016	RA	YES
27143523	10.1002/jat.3334	characterization of three human cell line models for high-throughput neuronal cytotoxicity screening	2017	RA	YES
28078037		identification of chaperones in a mpp(+)-induced and atra/tpa-differentiated sh-sy5y cell pd model	2016	RA+TPA	YES
28163159	10.1016/j.expneurol.2017.02.001	mitochondrial ferritin protects sh-sy5y cells against h(2)o(2)-induced oxidative stress and modulates α-synuclein expression	2017	RA+BDNF	YES
28842646	10.1038/s41598-017-09910-x	a missense mt-nd5 mutation in differentiated parkinson disease cytoplasmic hybrid induces ros-dependent dna damage response amplified by drosha	2017	RA+BDNF	YES
29428877	10.1016/j.mcn.2018.02.006	new insights on parkinson's disease from differentiation of sh-sy5y into dopaminergic neurons: an involvement of aquaporin4 and 9	2018	RA, RA+TPA	YES
29449807	10.3389/fnagi.2018.00020	atrial natriuretic peptide acts as a neuroprotective agent in in vitro models of parkinson's disease via up-regulation of the wnt/β-catenin pathway	2018	RA	YES
30853899	10.3389/fncel.2019.00058	long non-coding rnas associated with neurodegeneration-linked genes are reduced in parkinson's disease patients	2019	RA	YES
30926586	10.1242/dmm.038042	recapitulating parkinson's disease pathology in a three-dimensional human neural cell culture model	2019	RA, RA+BDNF	YES
31645842	10.17179/excli2019-1703	metformin restores the mitochondrial membrane potentials in association with a reduction in timm23 and ndufs3 in mpp+-induced neurotoxicity in sh-sy5y cells	2019	RA	YES
31756288	10.1002/btpr.2942	sh-sy5y and luhmes cells display differential sensitivity to mpp+, tunicamycin, and epoxomicin in 2d and 3d cell culture	2020	RA+BDNF	YES
32184097	10.1016/j.fitote.2020.104553	cannabidiol exerts protective effects in an in vitro model of parkinson's disease activating akt/mtor pathway	2020	RA	YES
32275913	10.1016/j.neures.2020.03.013	effects of eef1a2 knockdown on autophagy in an mpp(+)-induced cellular model of parkinson's disease	2021	RA	YES
32356318	10.1002/jcp.29738	glial cell line-derived neurotrophic factor alters lipid composition and protein distribution in mpp+-injured differentiated sh-sy5y cells	2020	RA	YES
32429337	10.3390/cells9051230	lactulose and melibiose inhibit α-synuclein aggregation and up-regulate autophagy to reduce neuronal vulnerability	2020	TPA alone	YES
32781074	10.1016/j.lfs.2020.118227	inhibition of the antioxidant enzyme prdx1 activity promotes mpp(+)-induced death in differentiated sh-sy5y cells and may impair its colocalization with eef1a2	2020	RA	YES
33105548	10.3390/ijms21217809	high-resolution respirometry reveals mpp(+) mitochondrial toxicity mechanism in a cellular model of parkinson's disease	2020	RA	YES
33388679	10.1016/j.envpol.2020.116379	pre-differentiation exposure to low-dose of atrazine results in persistent phenotypic changes in human neuronal cell lines	2021	RA+BDNF	YES
33402057	10.1080/01616412.2020.1867949	down regulation of dna topoisomerase iiβ exerts neurodegeneration like effect through rho gtpases in cellular model of parkinson's disease by down regulating tyrosine hydroxylase	2021	RA+BDNF	YES
33445611	10.3390/molecules26020361	cytokinin plant hormones have neuroprotective activity in in vitro models of parkinson's disease	2021	RA	YES
33669258	10.3390/cells10020404	impact of dj-1 and helix 8 on the proteome and degradome of neuron-like cells	2021	RA+BDNF	YES
33684546	10.1016/j.neuint.2021.105009	biochemical characterization of proliferative and differentiated sh-sy5y cell line as a model for parkinson's disease	2021	RA+TPA	YES
33905578	10.1111/ejn.15252	dexmedetomidine protects sh-sy5y cells against mpp(+) -induced declining of mitochondrial membrane potential and cell cycle deficits	2021	RA	YES
33920556	10.3390/cells10040931	a propagated skeleton approach to high throughput screening of neurite outgrowth for in vitro parkinson's disease modelling	2021	RA+BDNF	YES
34430707	10.1515/med-2021-0301	haglr promotes neuron differentiation through the mir-130a-3p-mecp2 axis	2021	RA	YES
34941782	10.3390/toxics9120348	manganese-induced neurotoxicity through impairment of cross-talk pathways in human neuroblastoma cell line sh-sy5y differentiated with retinoic acid	2021	RA	YES
36471713	10.1016/j.ibneur.2022.11.007	the be (2)-m17 cell line has a better dopaminergic phenotype than the traditionally used for parkinson´s research sh-sy5y, which is mostly serotonergic	2022	RA	YES
36481372	10.1016/j.pep.2022.106212	characterization of endotoxin free protein production of brain-derived neurotrophic factor (bdnf) for the study of parkinson model in sh-sy5y differentiated cells	2023	RA+BDNF	YES
36626307	10.7554/elife.85837	unconventional secretion of α-synuclein mediated by palmitoylated dnajc5 oligomers	2023	RA	YES
36684076	10.1002/btm2.10360	neuroprotective activity of a virus-safe nanofiltered human platelet lysate depleted of extracellular vesicles in parkinson's disease and traumatic brain injury models	2022	RA	YES
37051183	10.1155/2023/1335201	eef1a2 sirna suppresses mpp(+)-induced activation of akt and mtor and potentiates caspase-3 activation in a parkinson's disease model	2023	RA	YES
37294931	10.1021/acs.jproteome.3c00151	s-palmitoylation during retinoic acid-induced neuronal differentiation of sh-sy5y neuroblastoma cells	2023	RA	YES
37979659	10.1016/j.neuro.2023.11.007	kynurenine attenuates mitochondrial depolarization and neuronal cell death induced by rotenone exposure independently of ahr-mediated parkin induction in sh-sy5y differentiated cells	2023	RA+BDNF	YES
38075821	10.1021/acsomega.3c05585	amyloid β,α-synuclein and amyloid β-α-synuclein combination exert significant but different alterations in inflammatory response profile in differentiated human sh-sy5y cells	2023	RA+BDNF	YES
38498979	10.1080/01616412.2024.2325312	n-acetylcysteine increases dopamine release and prevents the deleterious effects of 6-ohda on the expression of vmat2, α-synuclein, and tyrosine hydroxylase	2024	RA, RA+TPA, TPA alone	YES
38750771	10.1016/j.bbadis.2024.167212	lipid levels correlate with neuronal and dopaminergic markers during the differentiation of sh-sy5y cells	2024	RA, RA+TPA	YES
38900831	10.1371/journal.pone.0300168	fabp5-binding lipids regulate autophagy in differentiated sh-sy5y cells	2024	RA	YES
39062922	10.3390/ijms25147679	ire1/jnk is the leading upr pathway in 6-ohda-induced degeneration of differentiated sh-sy5y cells	2024	RA	YES
39084577	10.1016/j.freeradbiomed.2024.07.025	rev-erbα regulate neurogenesis through suppression of sox2 in neuronal cells to regenerate dopaminergic neurons and abates mpp(+) induced neuroinflammation	2024	RA	YES
nan	10.1016/j.arres.2021.100024	neuroprotective effects of mitochondrial-targeted hydrogen sulphide donor, ap39 on h2o2-induced oxidative stress in human neuroblastoma shsy5y cell line	2021	RA	YES
nan	10.1142/s0219519415500694	elasticity of differentiated and undifferentiated human neuroblastoma cells characterized by atomic force microscopy	2015	RA	YES
nan	10.1155/2023/3830861	evaluation of the combination of metformin and rapamycin in an mpp+-treated sh-sy5y model of parkinson's disease	2023	RA	YES
nan	10.14336/ad.2017.0517	sirt3 protects rotenone-induced injury in sh-sy5y cells by promoting autophagy through the lkb1-ampk-mtor pathway	2018	RA	YES
nan	10.21926/obm.neurobiol.1903036	characterisation of oxidative stress, dna damage and inflammation in a cellular model of parkinson's disease	2019	RA	YES
36645981	10.1016/j.ejmech.2023.115111	design, synthesis and biological characterization of novel activators of the trkb neurotrophin receptor	2023	RA	YES
32391886	10.1093/hmg/ddaa085	glucocerebrosidase deficiency promotes release of α-synuclein fibrils from cultured neurons	2020	RA+BDNF	YES
31717322	10.3390/cells8111407	uridine prevents negative effects of oxphos xenobiotics on dopaminergic neuronal differentiation	2019	RA+TPA	YES
nan	10.1016/j.bioactmat.2023.09.001	nanomotor-based h2s donor with mitochondrial targeting function for treatment of parkinson's disease	2024	TPA alone	YES
14637109	10.1016/s0014-4886(03)00353-4	neuroprotective effects of the novel d3/d2 receptor agonist and antiparkinson agent, s32504, in vitro against 1-methyl-4-phenylpyridinium (mpp+) and in vivo against 1-methyl-4-phenyl-1,2,3,6-tetrahydropyridine (mptp): a comparison to ropinirole	2003	RA+TPA	NO
15019567	10.1016/j.brainres.2003.11.073	inhibition of mixed lineage kinase 3 attenuates mpp+-induced neurotoxicity in sh-sy5y cells	2004	RA	NO
15087238	10.1016/j.ejphar.2004.03.006	cabergoline protects sh-sy5y neuronal cells in an in vitro model of ischemia	2004	RA	NO
15353226	10.1016/j.brainres.2004.07.026	identification of the protein disulfide isomerase family member pdip in experimental parkinson's disease and lewy body pathology	2004	RA	NO
15473989	10.1016/j.expneurol.2004.06.021	involvement of dopamine d(2)/d(3) receptors and bdnf in the neuroprotective effects of s32504 and pramipexole against 1-methyl-4-phenylpyridinium in terminally differentiated sh-sy5y cells	2004	RA+TPA	NO
15519605	10.1016/j.taap.2004.04.019	paraquat induces oxidative stress and neuronal cell death; neuroprotection by water-soluble coenzyme q10	2004	RA+BDNF	NO
15635600	10.1002/jnr.20374	upregulation of clusterin/apolipoprotein j in lactacystin-treated sh-sy5y cells	2005	RA	NO
16155345	10.3233/jad-2005-8102	dna damage induces cdk2 protein levels and histone h2b phosphorylation in sh-sy5y neuroblastoma cells	2005	RA	NO
16749908	10.1111/j.1471-4159.2006.03902.x	differential protection against mptp or methamphetamine toxicity in dopamine neurons by deletion of ppn/ofq expression	2006	RA+TPA	NO
16876317	10.1016/j.neulet.2006.06.061	the role of tissue transglutaminase in 1-methyl-4-phenylpyridinium (mpp+)-induced toxicity in differentiated human sh-sy5y neuroblastoma cells	2006	RA	NO
16917840	10.1002/jnr.21021	d-beta-hydroxybutyrate protects dopaminergic sh-sy5y cells in a rotenone model of parkinson's disease	2006	RA	NO
17475405	10.1016/j.neulet.2007.03.070	dopaminergic differentiation of human mesenchymal stem cells--utilization of bioassay for tyrosine hydroxylase expression	2007	RA	NO
17913302	10.1016/j.neuint.2007.08.018	9-methyl-beta-carboline up-regulates the appearance of differentiated dopaminergic neurones in primary mesencephalic culture	2008	RA	NO
18182054	10.1111/j.1471-4159.2008.05217.x	role of autophagy in g2019s-lrrk2-associated neurite shortening in differentiated sh-sy5y cells	2008	RA	NO
18355641	10.1016/j.brainresbull.2007.10.035	differences between normal and alpha-synuclein overexpressing sh-sy5y neuroblastoma cells after abeta(1-42) and nac treatment	2008	RA+TPA	NO
18359086	10.1016/j.neuro.2008.02.001	cigarette smoke, nicotine and cotinine protect against 6-hydroxydopamine-induced toxicity in sh-sy5y cells	2008	RA+TPA	NO
19141614	10.1074/jbc.m806559200	detecting morphologically distinct oligomeric forms of alpha-synuclein	2009	RA	NO
19332121	10.1016/j.nbd.2009.03.004	proteomic identification of dopamine-conjugated proteins from isolated rat brain mitochondria and sh-sy5y cells	2009	RA	NO
19379715	10.1016/j.bbrc.2009.04.048	modulation effect of filamentous phage on alpha-synuclein aggregation	2009	RA	NO
19436756	10.1371/journal.pone.0005515	abberant alpha-synuclein confers toxicity to neurons in part through inhibition of chaperone-mediated autophagy	2009	RA	NO
19476547	10.1111/j.1471-4159.2009.06054.x	inducible over-expression of wild type alpha-synuclein in human neuronal cells leads to caspase-dependent non-apoptotic death	2009	RA	NO
19617636	10.1093/hmg/ddp327	parkin protects mitochondrial genome integrity and supports mitochondrial dna repair	2009	RA+BDNF	NO
19625296	10.1093/hmg/ddp337	mutations in the lrrk2 roc-cor tandem domain link parkinson's disease to wnt signalling pathways	2009	RA	NO
20026175	10.1016/j.neulet.2009.12.028	a pro-drug of the green tea polyphenol (-)-epigallocatechin-3-gallate (egcg) prevents differentiated sh-sy5y cells from toxicity induced by 6-hydroxydopamine	2010	RA	NO
20067585	10.1111/j.1471-4159.2010.06581.x	the neuron-specific isoform of glycogen synthase kinase-3beta is required for axon growth	2010	RA	NO
20084477	10.1007/s12192-009-0167-0	heteromeric complexes of heat shock protein 70 (hsp70) family members, including hsp70b', in differentiated human neuronal cells	2010	RA	NO
20484626	10.1523/jneurosci.5699-09.2010	cell-produced alpha-synuclein is secreted in a calcium-dependent manner by exosomes and impacts neuronal survival	2010	RA	NO
20534000	10.1111/j.1471-4159.2010.06838.x	low-dose bafilomycin attenuates neuronal cell death associated with autophagy-lysosome pathway dysfunction	2010	RA	NO
20600601	10.1016/j.neulet.2010.06.058	zonisamide reduces cell death in sh-sy5y cells via an anti-apoptotic effect and by upregulating mnsod	2010	RA	NO
20869113	10.1016/j.npep.2010.08.004	protective effects of trh and its analogues against various cytotoxic agents in retinoic acid (ra)-differentiated human neuroblastoma sh-sy5y cells	2010	RA	NO
21558425	10.1093/hmg/ddr210	microrna profiling of parkinson's disease brains identifies early downregulation of mir-34b/c which modulate mitochondrial function	2011	RA+TPA	NO
21672570	10.1016/j.neuint.2011.05.006	changes in iron-regulatory gene expression occur in human cell culture models of parkinson's disease	2011	RA	NO
21848810	10.1111/j.1471-4159.2011.07431.x	n-terminal deletion does not affect α-synuclein membrane binding, self-association and toxicity in human neuroblastoma cells, unlike yeast	2011	RA	NO
22051113	10.1016/j.nbd.2011.10.012	increase in endoplasmic reticulum-associated tissue transglutaminase and enzymatic activation in a cellular model of parkinson's disease	2012	RA	NO
22236282	10.1111/j.1365-2990.2011.01248.x	δ⁹-tetrahydrocannabinol (δ⁹-thc) exerts a direct neuroprotective effect in a human cell culture model of parkinson's disease	2012	RA	NO
22558197	10.1371/journal.pone.0035678	tau-mediated nuclear depletion and cytoplasmic accumulation of sfpq in alzheimer's and pick's disease	2012	RA	NO
22771470	10.1016/j.freeradbiomed.2012.06.035	biophysical properties and cellular toxicity of covalent crosslinked oligomers of α-synuclein formed by photoinduced side-chain tyrosyl radicals	2012	RA	NO
22869031	10.1038/mp.2012.115	latrepirdine stimulates autophagy and reduces accumulation of α-synuclein in cells and in mouse brain	2013	RA	NO
22970265	10.1371/journal.pone.0044610	distinct effects of rotenone, 1-methyl-4-phenylpyridinium and 6-hydroxydopamine on cellular bioenergetics and cell death	2012	RA	NO
23098801	10.1016/j.neuroscience.2012.10.033	neurotoxins released from interferon-gamma-stimulated human astrocytes	2013	RA	NO
23106698	10.1111/jnc.12068	ω-3 fatty acid eicosapentaenoic acid attenuates mpp+-induced neurodegeneration in fully differentiated human sh-sy5y and primary mesencephalic cells	2013	RA	NO
23259041	10.1021/cn300145z	rotenone inhibits autophagic flux prior to inducing cell death	2012	RA	NO
23380076	10.1016/j.neuint.2013.01.024	tissue transglutaminase cross-links beclin 1 and regulates autophagy in mpp⁺-treated human sh-sy5y cells	2013	RA	NO
23580063	10.1371/journal.pone.0060674	loss of β-glucocerebrosidase activity does not affect alpha-synuclein levels or lysosomal function in neuronal cells	2013	RA	NO
23673382	10.4161/rna.24813	upregulation of a small vault rna (svtrna2-1a) is an early event in parkinson disease and induces neuronal dysfunction	2013	RA+TPA	NO
23710172	10.1155/2013/347312	differential effects of methyl-4-phenylpyridinium ion, rotenone, and paraquat on differentiated sh-sy5y cells	2013	RA+TPA	NO
23918470	10.1002/glia.22553	nosh-aspirin (nbs-1120), a novel nitric oxide and hydrogen sulfide releasing hybrid, attenuates neuroinflammation induced by microglial and astrocytic activation: a new candidate for treatment of neurodegenerative disorders	2013	RA	NO
23971408	10.1021/pr400758d	quantitative proteomics reveals oxygen-dependent changes in neuronal mitochondria affecting function and sensitivity to rotenone	2013	RA+TPA	NO
24269733	10.1016/j.nbd.2013.11.002	the protective role of amp-activated protein kinase in alpha-synuclein neurotoxicity in vitro	2014	RA	NO
24291744	10.1016/j.ydbio.2013.11.015	abnormal differentiation of dopaminergic neurons in zebrafish trpm7 mutant larvae impairs development of the motor pattern	2014	RA	NO
24374061	10.1016/j.expneurol.2013.12.012	pparγ activation rescues mitochondrial function from inhibition of complex i and loss of pink1	2014	RA	NO
24508709	10.1016/j.neuropharm.2014.01.045	the p2x7 receptor antagonist brilliant blue g attenuates contralateral rotations in a rat model of parkinsonism through a combined control of synaptotoxicity, neurotoxicity and gliosis	2014	RA	NO
24713472	10.1016/j.neuropharm.2014.03.019	neuroprotective effects of metabotropic glutamate receptor group ii and iii activators against mpp(+)-induced cell death in human neuroblastoma sh-sy5y cells: the impact of cell differentiation state	2014	RA	NO
25220617	10.1111/bph.12939	protective role of olesoxime against wild-type α-synuclein-induced toxicity in human neuronally differentiated shsy-5y cells	2015	RA	NO
25681212	10.1016/j.ejcb.2015.01.003	loss of lysosome-associated membrane protein 3 (lamp3) enhances cellular vulnerability against proteasomal inhibition	2015	RA	NO
26287258	10.3390/biom5031634	toxic oligomeric alpha-synuclein variants present in human parkinson's disease brains are differentially generated in mammalian cell models	2015	RA+BDNF	NO
26364587	10.1002/jcb.25376	the neuroprotective role of insulin against mpp(+) -induced parkinson's disease in differentiated sh-sy5y cells	2016	RA	NO
26384650	10.1186/s13041-015-0145-7	leucine-rich repeat kinase 2 (lrrk2) phosphorylates p53 and induces p21(waf1/cip1) expression	2015	RA	NO
26545632	10.1016/j.neurobiolaging.2015.10.001	a novel histone deacetylase 1 and 2 isoform-specific inhibitor alleviates experimental parkinson's disease	2016	RA	NO
26556726	10.1016/j.tiv.2015.11.004	the neuroprotection of cannabidiol against mpp⁺-induced toxicity in pc12 cells involves trka receptors, upregulation of axonal and synaptic proteins, neuritogenesis, and might be relevant to parkinson's disease	2015	RA	NO
26634154	10.1155/2015/734703	differential expression of tyrosine hydroxylase protein and apoptosis-related genes in differentiated and undifferentiated sh-sy5y neuroblastoma cells treated with mpp(.)	2015	RA	NO
26856988	10.1080/1028415x.2015.1135559	neuroprotective effect of asiatic acid on rotenone-induced mitochondrial dysfunction and oxidative stress-mediated apoptosis in differentiated sh-sys5y cells	2017	RA	NO
26957005	10.1186/s12974-016-0519-5	reciprocal signals between microglia and neurons regulate α-synuclein secretion by exophagy through a neuronal cjun-n-terminal kinase-signaling axis	2016	RA+BDNF	NO
27001148	10.1016/j.nbd.2016.03.015	mic60/mitofilin overexpression alters mitochondrial dynamics and attenuates vulnerability of dopaminergic cells to dopamine and rotenone	2016	RA	NO
27026709	10.1093/toxsci/kfw052	linking inflammation and parkinson disease: hypochlorous acid generates parkinsonian poisons	2016	RA	NO
27108049	10.1016/j.bbr.2016.04.036	parkinson's disease-like forelimb akinesia induced by bmk i, a sodium channel modulator	2016	RA	NO
27163164	10.1016/j.neuro.2016.05.003	polysulfides protect sh-sy5y cells from methylglyoxal-induced toxicity by suppressing protein carbonylation: a possible physiological scavenger for carbonyl stress in the brain	2016	RA	NO
27173998	10.1016/j.brainres.2016.05.011	geniposide reduces α-synuclein by blocking microrna-21/lysosome-associated membrane protein 2a interaction in parkinson disease models	2016	RA+TPA	NO
27364102	10.1016/j.mcn.2016.06.007	lrrk2 interferes with aggresome formation for autophagic clearance	2016	RA	NO
27366949	10.18632/oncotarget.10314	delta-9-tetrahydrocannabinol protects against mpp+ toxicity in sh-sy5y cells by restoring proteins involved in mitochondrial biogenesis	2016	RA	NO
27646116	10.1016/j.neulet.2016.09.023	insulin on activation of autophagy with integrins and syndecans against mpp(+)-induced α-synuclein neurotoxicity	2016	RA	NO
27866262	10.1007/s00221-016-4836-9	impairment of mitochondria dynamics by human a53t α-synuclein and rescue by nap (davunetide) in a cell model for parkinson's disease	2017	RA	NO
28030591	10.1371/journal.pone.0168700	aggregated alpha-synuclein transfer efficiently between cultured human neuron-like cells and localize to lysosomes	2016	RA	NO
28212331	10.3390/ijms18020430	analysis of epidermal growth factor receptor related gene expression changes in a cellular and animal model of parkinson's disease	2017	RA	NO
28250973	10.1038/cddiscovery.2017.13	mpp+ induces necrostatin-1- and ferrostatin-1-sensitive necrotic death of neuronal sh-sy5y cells	2017	RA	NO
28401997	10.1002/biof.1358	neuroprotective effects of phloretin and its glycosylated derivative on rotenone-induced toxicity in human sh-sy5y neuronal-like cells	2017	RA	NO
28688199	10.1002/jcb.26274	differential expression of park2 splice isoforms in an in vitro model of dopaminergic-like neurons exposed to toxic insults mimicking parkinson's disease	2018	RA	NO
29287724	10.1016/j.bbrc.2017.12.147	paris reprograms glucose metabolism by hif-1α induction in dopaminergic neurodegeneration	2018	RA	NO
29336357	10.7555/jbr.31.20170039	distinctive roles of rac1 and rab29 in lrrk2 mediated membrane trafficking and neurite outgrowth	2018	RA	NO
29408665	10.1016/j.tiv.2018.01.007	selenium and zinc: two key players against cadmium-induced neuronal toxicity	2018	RA	NO
29849448	10.1159/000481551	1-methyl-4-phenylpyridinium-induced death of differentiated sh-sy5y neurons is potentiated by cholesterol	2018	RA	NO
29960040	10.1016/j.bbadis.2018.06.020	lipid vesicles affect the aggregation of 4-hydroxy-2-nonenal-modified α-synuclein oligomers	2018	RA	NO
30236993	10.1016/j.biocel.2018.09.008	a mapk/c-jun-mediated switch regulates the initial adaptive and cell death responses to mitochondrial damage in a neuronal cell model	2018	RA	NO
30257187	10.1016/j.mcn.2018.09.003	reduced retromer function results in the accumulation of amyloid-beta oligomers	2018	RA	NO
30320583	10.3233/jad-180610	an inducible alpha-synuclein expressing neuronal cell line model for parkinson's disease1	2018	RA	NO
30460108	10.1080/19768354.2018.1518262	increase in anti-apoptotic molecules, nucleolin, and heat shock protein 70, against upregulated lrrk2 kinase activity	2018	RA	NO
30537234	10.1002/bem.22158	50-hz mf does not affect global dna methylation of sh-sy5y cells treated with the neurotoxin mpp()	2019	RA+TPA	NO
30684467	10.1016/j.ejphar.2019.01.024	activation of microglia synergistically enhances neurodegeneration caused by mpp(+) in human sh-sy5y cells	2019	RA+TPA	NO
30692508	10.1038/s41419-018-1290-6	selective inhibition of mitochondrial sodium-calcium exchanger protects striatal neurons from α-synuclein plus rotenone induced toxicity	2019	RA	NO
30712480	10.1080/15384101.2019.1577666	upregulation of the p53-p21 pathway by g2019s lrrk2 contributes to the cellular senescence and accumulation of α-synuclein	2019	RA	NO
31220343	10.1111/bph.14771	enhanced atp release and cd73-mediated adenosine formation sustain adenosine a(2a) receptor over-activation in a rat model of parkinson's disease	2019	RA	NO
31430883	10.3390/antiox8080319	modulation of apoptotic cell death and neuroprotective effects of glutathione-l-dopa codrug against h(2)o(2)-induced cellular toxicity	2019	RA+BDNF	NO
31602242	10.3892/etm.2019.7963	wnt1 silencing enhances neurotoxicity induced by paraquat and maneb in sh-sy5y cells	2019	RA	NO
31753513	10.1016/j.ejmech.2019.111880	novel anti-alzheimer phenol-lipoyl hybrids: synthesis, physico-chemical characterization, and biological evaluation	2020	RA	NO
31760463	10.1007/s00018-019-03386-w	molecular mechanism of olesoxime-mediated neuroprotection through targeting α-synuclein interaction with mitochondrial vdac	2020	RA	NO
32066745	10.1038/s41598-020-59310-x	a co-culture nanofibre scaffold model of neural cell degeneration in relevance to parkinson's disease	2020	RA	NO
32260543	10.3390/pharmaceutics12040326	neuroprotective effect of bergamot juice in 6-ohda-induced sh-sy5y cell death, an in vitro model of parkinson's disease	2020	RA	NO
32332095	10.1074/jbc.ra119.010474	chronic treatment with the complex i inhibitor mpp(+) depletes endogenous pten-induced kinase 1 (pink1) via up-regulation of bcl-2-associated athanogene 6 (bag6)	2020	RA	NO
32540366	10.1016/j.neuroscience.2020.06.009	enhanced hyaluronan signaling and autophagy dysfunction by vps35 d620n	2020	RA	NO
32540480	10.1016/j.tox.2020.152525	the nrf2-mediated defense mechanism associated with hfe genotype limits vulnerability to oxidative stress-induced toxicity	2020	RA+TPA	NO
32585290	10.1016/j.neuro.2020.06.009	neurotoxicity assessment of triazole fungicides on mitochondrial oxidative respiration and lipids in differentiated human sh-sy5y neuroblastoma cells	2020	RA	NO
32648650	10.1002/adbi.201900091	magnetic mechanoactivation of wnt signaling augments dopaminergic differentiation of neuronal cells	2019	RA+BDNF	NO
32736645	10.1186/s13041-020-00648-8	alleviating toxic α-synuclein accumulation by membrane depolarization: evidence from an in vitro model of parkinson's disease	2020	RA	NO
32869336	10.1111/jnc.15174	distinct alpha-synuclein species induced by seeding are selectively cleared by the lysosome or the proteasome in neuronally differentiated sh-sy5y cells	2021	RA	NO
32899900	10.3390/cells9092037	gateways for glutamate neuroprotection in parkinson's disease (pd): essential role of eaat3 and ncx1 revealed in an in vitro model of pd	2020	RA	NO
33098048	10.1007/s11033-020-05925-2	influence of serum concentration in retinoic acid and phorbol ester induced differentiation of sh-sy5y human neuroblastoma cell line	2020	RA+TPA	NO
33231564	10.18632/aging.104165	a dual inhibitor targeting hmg-coa reductase and histone deacetylase mitigates neurite degeneration in lrrk2-g2019s parkinsonism	2020	RA	NO
33408606	10.3389/fnins.2020.575459	neuroprotective and neurorestorative effects of holothuria scabra extract in the mptp/mpp(+)-induced mouse and cellular models of parkinson's disease	2020	RA+TPA	NO
33482328	10.1016/j.neuroscience.2021.01.017	the localization of alpha-synuclein in the endocytic pathway	2021	RA	NO
33587036	10.7554/elife.61951	α-synuclein plasma membrane localization correlates with cellular phosphatidylinositol polyphosphate levels	2021	RA+BDNF	NO
33670800	10.3390/ijms22042038	copper dependent modulation of α-synuclein phosphorylation in differentiated shsy5y neuroblastoma cells	2021	RA+BDNF	NO
33808343	10.3390/antiox10040539	a flavonoid-rich extract of mandarin juice counteracts 6-ohda-induced oxidative stress in sh-sy5y cells and modulates parkinson-related genes	2021	RA	NO
34230223	10.5607/en21003	ciliogenesis is not directly regulated by lrrk2 kinase activity in neurons	2021	RA	NO
34306319	10.1155/2021/9969842	lrrk2 kinase inhibitor rejuvenates oxidative stress-induced cellular senescence in neuronal cells	2021	RA	NO
34519134	10.1002/jbt.22915	a new underlying mechanism for the neuroprotective effect of bosutinib: reverting toxicity-induced parylation in sin1-mediated neurotoxicity	2021	RA	NO
34679721	10.3390/antiox10101584	1,5-benzodiazepin-2(3h)-ones: in vitro evaluation as antiparkinsonian agents	2021	RA	NO
34863087	10.1186/s12860-021-00398-y	fyn kinase regulates dopaminergic neuronal apoptosis in animal and cell models of high glucose (hg) treatment	2021	RA	NO
35011649	10.3390/cells11010087	the alpha-synuclein rt-quic products generated by the olfactory mucosa of patients with parkinson's disease and multiple system atrophy induce inflammatory responses in sh-sy5y cells	2021	RA	NO
35023548	10.1242/dmm.049125	a matrigel-based 3d construct of sh-sy5y cells models the α-synuclein pathologies of parkinson's disease	2022	RA+TPA	NO
35065349	10.1016/j.nutres.2021.09.003	tocotrienols protect differentiated sh-sy5y human neuroblastoma cells against 6-hydroxydopamine-induced cytotoxicity by ameliorating dopamine biosynthesis and dopamine receptor d2 gene expression	2022	RA	NO
35204139	10.3390/antiox11020257	the cyclic nitroxide tempol ameliorates oxidative stress but not inflammation in a cell model of parkinson's disease	2022	RA+TPA	NO
35258800	10.1007/s12031-021-01962-z	6-hydroxydopamine induces neurodegeneration in terminally differentiated sh-sy5y neuroblastoma cells via enrichment of the nucleosomal degradation pathway: a global proteomics approach	2022	RA	NO
35397003	10.1093/hmg/ddac077	alpha-synucleinopathy reduces nmnat3 protein levels and neurite formation that can be rescued by targeting the nad+ pathway	2022	RA	NO
35401198	10.3389/fphar.2022.845930	neuroinflammation upregulated neuronal toll-like receptors 2 and 4 to drive synucleinopathy in neurodegeneration	2022	RA	NO
35415676	10.1016/j.fochms.2022.100088	unravelling the neuroprotective mechanisms of carotenes in differentiated human neural cells: biochemical and proteomic approaches	2022	RA	NO
35490904	10.1016/j.neulet.2022.136667	resilin, an insect-derived elastomeric protein, protects dopaminergic neurons in parkinson disease models	2022	RA	NO
35604355	10.1111/tra.12859	α-synuclein fibrils explore actin-mediated macropinocytosis for cellular entry into model neuroblastoma neurons	2022	RA	NO
35625589	10.3390/biom12050661	hyperbaric oxygen therapy improves parkinson's disease by promoting mitochondrial biogenesis via the sirt-1/pgc-1α pathway	2022	RA	NO
35630814	10.3390/molecules27103337	influence of 40 hz and 100 hz vibration on sh-sy5y cells growth and differentiation-a preliminary study	2022	RA	NO
35810592	10.1016/j.bbrc.2022.06.099	melatonin attenuates mpp(+)-induced apoptosis via heat shock protein in a parkinson's disease model	2022	RA	NO
35856921	10.1002/adhm.202201203	small extracellular vesicles secreted by nigrostriatal astrocytes rescue cell death and preserve mitochondrial function in parkinson's disease	2022	RA	NO
35893584	10.3390/mps5040058	streamlining culture conditions for the neuroblastoma cell line sh-sy5y: a prerequisite for functional studies	2022	RA	NO
35922689	10.1007/s12640-022-00538-y	luhmes dopaminergic neurons are uniquely susceptible to ferroptosis	2022	RA	NO
36138143	10.1038/s41401-022-00988-2	ursolic acid enhances autophagic clearance and ameliorates motor and non-motor symptoms in parkinson's disease mice model	2023	RA	NO
36272218	10.1016/j.biomaterials.2022.121858	3d biocomposite culture enhances differentiation of dopamine-like neurons from sh-sy5y cells: a model for studying parkinson's disease phenotypes	2022	RA	NO
36289905	10.3390/biomedicines10102644	neuroprotective effects of gh625-lipopacap in an in vitro fluid dynamic model of parkinson's disease	2022	RA	NO
36313013	10.3389/fnagi.2022.926634	the endocannabinoidome mediator n-oleoylglycine is a novel protective agent against 1-methyl-4-phenyl-pyridinium-induced neurotoxicity	2022	RA	NO
36357669	10.1038/s41401-022-01014-1	inhibiting von hippel‒lindau protein-mediated dishevelled ubiquitination protects against experimental parkinsonism	2023	RA+TPA	NO
36364894	10.3390/nu14214632	tocotrienol-rich fraction and levodopa regulate proteins involved in parkinson's disease-associated pathways in differentiated neuroblastoma cells: insights from quantitative proteomic analysis	2022	RA	NO
36624932	10.1002/brb3.2886	in vivo overexpression of synaptogyrin-3 promotes striatal synaptic dopamine uptake in lrrk2(r1441g) mutant mouse model of parkinson's disease	2023	RA	NO
37001680	10.1016/j.bcp.2023.115524	hch6-1, an antagonist of formyl peptide receptor-1, exerts anti-neuroinflammatory and neuroprotective effects in cellular and animal models of parkinson's disease	2023	RA	NO
37172627	10.1016/j.chemosphere.2023.138900	pre-differentiation genx exposure induced neurotoxicity in human dopaminergic-like neurons	2023	RA+BDNF	NO
37208975	10.1002/cbin.12048	downregulation of trpm7, trpm8, and trpv1 channels modulate apoptotic parameters and neurodegenerative markers: focus on neuronal differentiation and parkinson's disease model	2023	RA	NO
37403221	10.5607/en22035	a glimpse into the genome-wide dna methylation changes in 6-hydroxydopamine-induced in vitro model of parkinson's disease	2023	RA	NO
37512524	10.3390/metabo13070817	sucralose targets the insulin signaling pathway in the sh-sy5y neuroblastoma cell line	2023	RA	NO
37627228	10.3390/biom13081163	transcriptome highlights cannabinol modulation of mitophagy in a parkinson's disease in vitro model	2023	RA	NO
37649209	10.1002/smll.202304271	electrochemical detection of dopamine release from living neurons using graphene oxide-incorporated polypyrrole/gold nanocluster hybrid nanopattern arrays	2023	RA+BDNF	NO
37797687	10.1016/j.lfs.2023.122144	the identification of cianidanol as a selective estrogen receptor beta agonist and evaluation of its neuroprotective effects on parkinson's disease models	2023	RA	NO
37993864	10.1186/s12989-023-00556-4	polystyrene nanoplastic exposure induces excessive mitophagy by activating ampk/ulk1 pathway in differentiated sh-sy5y cells and dopaminergic neurons in vivo	2023	RA+TPA	NO
38105619	10.1111/febs.17037	alpha-synuclein promotes prmt5-mediated h4r3me2s histone methylation by interacting with the baf complex	2024	RA+BDNF	NO
38137165	10.3390/brainsci13121717	differential effects of paraquat, rotenone, and mptp on cellular bioenergetics of undifferentiated and differentiated human neuroblastoma cells	2023	RA	NO
38203538	10.3390/ijms25010368	modulation of trpv1 and trpa1 channels function by sea anemones' peptides enhances the viability of sh-sy5y cell model of parkinson's disease	2023	RA+BDNF	NO
38306884	10.1016/j.ejmech.2024.116174	exploring structural determinants of neuroprotection bias on novel glypromate conjugates with bioactive amines	2024	RA+TPA	NO
38413218	10.1111/jnc.16086	microrna-29b-3p degenerates terminally differentiated dopaminergic sh-sy5y cells by perturbation of mitochondrial functions	2024	RA+BDNF	NO
38562456	10.1016/j.crtox.2024.100165	protective effects of amphetamine and methylphenidate against dopaminergic neurotoxicants in sh-sy5y cells	2024	RA+TPA	NO
38629746	10.1002/jcb.30569	hn1 is a novel dedifferentiation factor involved in regulating the cell cycle and microtubules in sh-sy5y neuroblastoma cells	2024	RA	NO
38675592	10.3390/molecules29081774	dopamine- and grape-seed-extract-loaded solid lipid nanoparticles: interaction studies between particles and differentiated sh-sy5y neuronal cell model of parkinson's disease	2024	RA+BDNF	NO
38689156	10.1007/s10863-024-10018-x	the impact of atp-sensitive potassium channel modulation on mitochondria in a parkinson's disease model using sh-sy5y cells depends on their differentiation state	2024	RA	NO
38907733	10.1080/17435390.2024.2362367	particulate matter constituents trigger the formation of extracellular amyloid β and tau -containing plaques and neurite shortening in vitro	2024	RA	NO
38928416	10.3390/ijms25126711	downregulation of protease cathepsin d and upregulation of pathologic α-synuclein mediate paucity of dnajc6-induced degeneration of dopaminergic neurons	2024	RA	NO
38987218	10.1002/biot.202400068	human platelet lysate supports sh-sy5y neuroblastoma cell proliferation and differentiation into a dopaminergic-like neuronal phenotype under xenogeneic-free culture conditions	2024	RA	NO
39013357	10.1016/j.ejmech.2024.116592	novel neuroprotective 5,6-dihydropyrido[2',1':2,3]imidazo[4,5-c]quinoline derivatives acting through cholinesterase inhibition and cb2 signaling modulation	2024	RA	NO
39098688	10.1016/j.ijbiomac.2024.134417	effective lowering of α-synuclein expression by targeting g-quadruplex structures within the snca gene	2024	RA	NO
39199163	10.3390/antiox13080917	linalool and geraniol defend neurons from oxidative stress, inflammation, and iron accumulation in in vitro parkinson's models	2024	RA	NO
39483283	10.3390/neurosci5030024	therapeutic effect of padina arborescens extract on a cell system model for parkinson's disease	2024	RA	NO
39598444	10.3390/ph17111535	corema album berry juice as a protective agent against neurodegeneration	2024	RA	NO
39603427	10.1016/j.taap.2024.117172	synthesis and evaluation of novel ethyl ferulate derivatives as potent keap1 inhibitors to activate the nrf2/are pathway in parkinson's disease	2024	RA	NO
9310301	10.1016/s0304-3940(97)00607-1	a neurotoxin n-methyl(r)salsolinol induces apoptotic cell death in differentiated human dopaminergic neuroblastoma sh-sy5y cells	1997	RA	NO
23373701	10.1111/jnc.12178	dopamine d2 receptor activation leads to an up-regulation of glial cell line-derived neurotrophic factor via gβγ-erk1/2-dependent induction of zif268	2013	RA	NO
23891486	10.1016/j.neurobiolaging.2013.06.006	deregulation of calcium homeostasis mediates secreted α-synuclein-induced neurotoxicity	2013	RA	NO
26856696	10.1186/s12974-016-0488-8	sodium thiosulfate attenuates glial-mediated neuroinflammation in degenerative neurological diseases	2016	RA	NO
27163642	10.1016/j.bbrc.2016.05.029	sirt2 regulates insulin sensitivity in insulin resistant neuronal cells	2016	RA	NO
30800669	10.1155/2019/4378710	curcumin induces neural differentiation of human pluripotent embryonal carcinoma cells through the activation of autophagy	2019	RA	NO
33116491	10.2147/ijn.s276380	both intracranial and intravenous administration of functionalized carbon nanotubes protect dopaminergic neuronal death from 6-hydroxydopamine	2020	RA	NO
34029635	10.1016/j.neuro.2021.05.009	metabolic profiling in human sh-sy5y neuronal cells exposed to perfluorooctanoic acid (pfoa)	2021	RA	NO
34226513	10.1038/s41419-021-03967-3	skp-scs transplantation alleviates 6-ohda-induced dopaminergic neuronal injury by modulating autophagy	2021	RA	NO
34543438	10.1002/jcp.30588	lrrk2 and wave2 regulate microglial-transition through distinct morphological phenotypes to induce neurotoxicity in a novel two-hit in vitro model of neurodegeneration	2022	RA	NO
35455950	10.3390/cells11081269	steady‐state levels of miro1 linked to phosphorylation at serine 156 and mitochondrial respiration in dopaminergic neurons	2022	RA	NO
nan	10.1007/978-1-61779-111-6_16	high-throughput high-content functional image analysis of neuronal proteins implicated in parkinson's disease	2011	RA	NO
nan	10.22159/ijpps.2016v8i12.14529	sesamol antagonizes rotenone-induced cell death in sh-sy5y neuronal cells	2016	RA	NO
nan	10.3389/fnmol.2019.00200	inhibition of nsmase2 reduces the transfer of oligomeric α-synuclein irrespective of hypoxia	2019	RA	NO
36208776	10.1016/j.jbc.2022.102565	anionic lipid vesicles have differential effects on the aggregation of early onset-associated α-synuclein missense mutants	2022	RA+BDNF	NO
37219663	10.1007/s10571-023-01362-4	transcriptomics and proteomics approach for the identification of altered blood micrornas and plasma proteins in parkinson’s disease	2023	RA+BDNF	NO
38744191	10.1016/j.redox.2024.103190	jwa binding to ncoa4 alleviates degeneration in dopaminergic neurons through suppression of ferritinophagy in parkinson's disease	2024	RA+BDNF	NO
31373835	10.1177/2472555219864086	novel cell-based assay for identification of lrrk2 inhibitors using its aberrant regulation of a pluripotency gene	2020	RA+BDNF	NO
nan	10.1016/j.jddst.2023.105097	solid lipid nanoparticles for efficient delivery of capsaicin-rich extract: potential neuroprotective effects in parkinson's disease	2024	RA+TPA	NO
nan	10.1016/j.jff.2024.106134	alleviative and anti-inflammatory effects of tuna blood hydrolysates on mpp+ and tnf-α - induced parkinson-like disease model through the regulation of keap1-nrf2 antioxidant pathway and apoptosis	2024	RA+TPA	NO
38599826	10.1248/bpb.b23-00758	protective effects of coptis chinensis rhizome extract and its constituents (berberine, coptisine, and palmatine) against α-synuclein neurotoxicity in dopaminergic sh-sy5y cells	2024	TPA alone	NO

## Sheet: Morph. and markers evaluation
From diff. vs undiff. comparison studies									pan-Diff. markers evaluation											DAergic markers evaluation								Neurite length	Passages information	STR Profiling	Mycoplasma test
References (PMID or DOI)	Year of publication	Type of protocol	Inductor 1_drug	Inductor 1_time (days)	Inductor 1_FBS(%)	Inductor 2_drug	Inductor 2_time(days)	Inductor 2_FBS(%)	TUBB3	MAP2	NEFL	ENO2	p-MAPK1	NEFH	RBFOX3	SYP	GAP43	MKI67	NES	TH	SLC6A3 (DAT)	SNCA	DRD3	DRD2	SLC18A2 (VMAT2)	PITX3	PARK7 (DJ-1)
									Tubulin Beta 3 Class III	Microtubule Associated Protein 2	Neurofilament 70kDa; Neurofilament Light Chain	Enolase 2	p-ERK; Mitogen-Activated Protein Kinase 1	Neurofilament Heavy Chain	NeuN; RNA Binding Fox-1 Homolog 3	Synaptophysin	Growth Associated Protein 43	Ki67; Marker Of Proliferation Ki-67	Nestin	Tyrosine Hydroxylase	Solute Carrier Family 6 Member 3	Synuclein Alpha	Dopamine Receptor D3	Dopamine Receptor D2	Solute Carrier Family 18 Member A2	Paired Like Homeodomain 3	Parkinsonism Associated Deglycase
39084577	2024	RA	RA		10				UP				UP							UP	UP					UP			False	False	False
39062922	2024	RA	RA	7	3															UP								UP	<=15	False	False
38900831	2024	RA	RA	7	10																			NS					> 5; < 15	False	False
38750771	2024	RA	RA	6	1				NS									DOWN		UP		UP	NS					UP	False	False	True
38750771	2024	RA	RA	6	0															UP		UP	NS					UP
38750771	2024	RA+TPA	RA	6	1	TPA	6	1	UP									NS		UP		UP	NS					UP
38750771	2024	RA+TPA	RA	6	1	TPA	6	0	UP									NS		UP		UP	UP					UP
38750771	2024	RA+TPA	RA	6	0	TPA	6	0	UP									NS		UP		UP	NS					UP
37294931	2023	RA	RA	7	3						UP	UP		UP		UP			DOWN									UP	<20	False	False
37051183	2023	RA	RA	3	10															UP									False	False	False
36684076	2023	RA	RA	7	0				UP																				False	False	False
36626307	2023	RA	RA	9	1				UP												UP	UP							False	True	True
36471713	2022	RA	RA	12	3				UP	NS										UP	NS				NS			UP	>1; <7	False	False
23724009	2013	RA	RA	8	0.5															NS	NS				NS				False	False	False
34941782	2021	RA	RA	7	2																							UP	False	False	False
24341912	2013	RA	RA	6	3															NS									False	False	False
24341912	2013	RA+TPA	RA	1		TPA	4	3												UP
24341912	2013	RA+BDNF	RA	1		BDNF	4	3
23653325	2013	RA	RA	6	10															UP	UP					NS		UP	False	False	False
21856379	2012	RA+BDNF	RA	7	10	BDNF	7	10												UP									False	False	False
20380819	2010	RA	RA	10	10							UP			UP				DOWN	UP							UP		False	False	False
26981313	2016	RA	RA	3	10															UP								UP	False	False	False
38498979	2024	RA	RA	6																NS	DOWN								<15	False	False
38498979	2024	RA+TPA	TPA	6																UP	NS							UP
38498979	2024	RA+TPA	RA	3		TPA	3													NS	DOWN
19056420	2009	RA	RA	6	3					NS	NS	UP	UP		UP	UP				NS	NS								False	False	False
38075821	2023	RA+BDNF	RA	7	0	BDNF	7	0		UP										UP								UP	False	False	False
18325635	2009	RA	RA	3	0.5															NS	NS								False	False	False
18325635	2009	RA+BDNF	RA		0.5	BDNF		0.5												UP	UP							UP
36481372	2023	RA+BDNF	RA	5	15	BDNF	7	0		UP																		UP	>13; < 25	False	False
27143523	2016	RA	RA	7	3				UP	UP		UP								NS		UP		UP				UP	<9	True	True
34430707	2021	RA	RA	7	10												UP											UP	False	False	False
28078037	2016	RA+TPA	RA	3		TPA	3																					UP	False	False	False
33920556	2021	RA+BDNF	RA		5	BDNF	3	0																				UP	False	False	False
33905578	2021	RA	RA	6	10																							UP	False	False	False
18410503	2008	RA+TPA	RA	3	10	TPA															UP	UP						UP	False	False	False
33684546	2021	RA+TPA	RA	3	10	TPA	3	1												NS									> 18; < 24	False	False
28163159	2017	RA+BDNF	RA	6	0.5	BDNF	3	0.5												UP								UP	False	False	False
17482356	2007	RA	RA	6	1																							UP	11–14	False	False
33669258	2021	RA+BDNF	RA	3	10	BDNF	4	0	UP								UP											UP	False	False	False
15196967	2004	RA+BDNF	RA	5	15	BDNF	7	0																				UP	False	False	False
28842646	2017	RA+BDNF	RA	5	1	BDNF		0	UP	UP										UP								UP	False	False	False
33445611	2021	RA	RA	2	1																							UP	<= 20	False	False
33402057	2021	RA+BDNF	RA	5	15	BDNF	8	0												UP								UP	False	False	False
33388679	2021	RA+BDNF	RA	6		BDNF	8	0														UP						UP	< 15	False	False
32275913	2021	RA	RA	10	1															UP								UP	False	False	False
29428877	2018	RA	RA	14	2				UP	NS										NS								UP	False	False	False
29428877	2018	RA+TPA	RA	7	2	TPA	7		UP	UP										UP								UP
29449807	2018	RA	RA	9	1				UP						UP					UP							UP	UP	False	False	False
33105548	2020	RA	RA	10	10														DOWN	UP								UP	False	False	False
31645842	2019	RA	RA	10	1															UP								UP	False	False	False
32781074	2020	RA	RA	10	1													DOWN		UP								UP	18-28	False	False
32429337	2020	RA+TPA	TPA	14																								UP	False	False	False
32356318	2020	RA	RA	5	10															UP									False	False	False
32184097	2020	RA	RA	5	10						UP																	UP	False	False	False
32060981	2020	RA	RA	6																								UP	False	False	True
31756288	2019	RA+BDNF	RA	5	10	BDNF	4	0												NS								UP	<=20	False	False
30853899	2019	RA	RA	7	10					UP																UP			False	False	False
30926586	2019	RA	RA	5	10				NS	NS				DOWN				DOWN	NS		NS			NS	NS				<=10	False	True
30926586	2019	RA+BDNF	RA	5	10	BDNF	7	0	NS	NS				NS				DOWN	NS		NS			UP	NS			UP	False	False	False
26649942	2015	RA+TPA	RA	3	10	TPA	3	10															UP	NS				UP	False	False	False
37979659	2023	RA+BDNF	RA	10	1	BDNF	6	0					UP							UP								UP	False	False	False
10.1016/j.arres.2021.100024	2021	RA	RA	6	1					UP																		UP	<= 23	False	False
10.14336/ad.2017.0517	2018	RA	RA	5	1																							UP	False	False	False
10.21926/obm.neurobiol.1903036	2019	RA	RA	12	0				UP									DOWN				NS						UP	False	False	False
10.1142/S0219519415500694	2015	RA	RA	7	10																							UP	False	False	False
36645981	2023	RA	RA	3	1																							UP	False	False	False
32391886	2020	RA+BDNF	RA	14		BDNF	2													NS								UP	False	False	False
31717322	2019	RA+TPA	RA			TPA			UP	UP		UP							UP	UP	UP							UP	False	True	False
10.1155/2023/3830861	2023	RA	RA	10	1					UP										UP								UP	False	False	False
10.1016/j.bioactmat.2023.09.001	2024	RA+TPA	TPA	6	10																							UP	False	False	False
34256685	2022	RA	RA	6	1																	UP							False	False	False

## Sheet: Primary data for Figures
	FIGURE 2B	Total protocols (from 249 papers)	RA	RA+TPA	RA+BDNF
		1995-2004	4	2	2
		2005-2014	50	9	4
		2015-2024	132	24	29
	FIGURE 3A	Protocols from diff. vs undiff. studies	RA	RA+TPA	RA+BDNF
		1995-2004	0	0	1
		2005-2014	7	2	3
		2015-2024	35	12	12
	FIGURE 3B	Morphology eval. from diff. vs undiff. studies	RA	RA+TPA	RA+BDNF
		1995-2004	0	0	1
		2005-2014	2	1	1
		2015-2024	25	10	12
	FIGURE 3C	pan-Diff. markers eval. from diff. vs undiff. studies	RA	RA+TPA	RA+BDNF
		1995-2004	0	0	0
		2005-2014	2	0	0
		2015-2024	18	5	5
	FIGURE 3D	DAergic markers from diff. vs undiff. studies	RA	RA+TPA	RA+BDNF
		1995-2004	0	0	0
		2005-2014	6	2	2
		2015-2024	23	9	10
	FIGURE 4A, FIGURE 5A	Differentiative markers	Total	RA (UP)	RA (no-UP)	RA+TPA (UP)	RA+TPA (no-UP)	RA+BDNF (UP)	RA+BDNF (no-UP)
		TUBB3	18	8	2	5	0	2	1
		MAP2	14	4	4	2	0	3	1
		ENO2	5	4	0	1	0	0	0
		NEFL	3	2	1	0	0	0	0
		p-MAPK1	3	2	0	0	0	1	0
		NEFH	3	1	1	0	0	0	1
		RBFOX3	3	3	0	0	0	0	0
		GAP43	2	1	0	0	0	1	0
		SYP	2	2	0	0	0	0	0
	FIGURE 4A, FIGURE 5A	Proliferative markers	Total	RA (DOWN)	RA (no-DOWN)	RA+TPA (DOWN)	RA+TPA (no-DOWN)	RA+BDNF (DOWN)	RA+BDNF (no-DOWN)
		MKI67	8	4	0	0	3	1	0
		NES	6	3	1	0	1	0	1
	FIGURE 4B, FIGURE 5B	DAergic markers	Total	RA (UP)	RA (no-UP)	RA+TPA (UP)	RA+TPA (no-UP)	RA+BDNF (UP)	RA+BDNF (no-UP)
		TH	43	17	7	7	2	8	2
		DAT	15	3	6	2	2	1	1
		SNCA	11	5	1	4	0	1	0
		DRD3	6	0	2	2	2	0	0
		DRD2	5	1	2	0	1	1	0
		VMAT2	4	0	3	0	0	0	1
		PITX3	3	2	1	0	0	0	0
		DJ-1	2	2	0	0	0	0	0
